# Supplementary material for: Microphone Handling Noise: Measurements of Perceptual Threshold and Effects on Audio Quality
Source: PLoS One. 2015 Oct 16;10(10):e0140256. doi: 10.1371/journal.pone.0140256 (PMC4608586; doi:10.1371/journal.pone.0140256)
Supplement: S1 Audio — (ZIP) [file pone.0140256.s001.zip]

Archive with 17 entries (17 files):
- at803b_rub.wma
- at803b_tap.wma
- ATM25_rub.wma
- ATM25_tap.wma
- iPhone_rub.wma
- iPhone_tap.wma
- laptopmic-dell_rub.wma
- laptopmic-dell_tap.wma
- NT2A_rub.wma
- NT2A_tap.wma
- Shotgun_rub.wma
- Shotgun_tap.wma
- SM58_rub.wma
- SM58_tap.wma
- Sonycam_rub.wma
- Sonycam_tap.wma
- S1 Audio readme.rtf
