# Supplementary material for: Microphone Handling Noise: Measurements of Perceptual Threshold and Effects on Audio Quality
Source: PLoS One. 2015 Oct 16;10(10):e0140256. doi: 10.1371/journal.pone.0140256 (PMC4608586; doi:10.1371/journal.pone.0140256)
Supplement: S1 Dataset — (ZIP) [file pone.0140256.s002.zip]

Archive with 2 entries (2 files):
- allDATA_Qright_1.csv
- S3 Dataset readme.rtf
