# Supplementary material for: Microphone Handling Noise: Measurements of Perceptual Threshold and Effects on Audio Quality
Source: PLoS One. 2015 Oct 16;10(10):e0140256. doi: 10.1371/journal.pone.0140256 (PMC4608586; doi:10.1371/journal.pone.0140256)
Supplement: S1 Dataset — (ZIP) [file pone.0140256.s002.zip › allDATA_Qright_1.csv]

HitTrue	HitPerson	True person ID	Qual	age	mic	rubtap	questionCorrect	podcast	loc	repro	level_A	length	SNRA_global	Qright	NoiseNoticed
1	1	1	1	2	1	0	1	3	1	0	20	3	-4.915393394	4	6
1	0	1	0	2	1	1	1	3	1	0	-10	2	23.83681862	4	6
1	0	1	0	2	1	0	1	3	1	0	0	2	9.775396908	4	6
1	0	1	0	2	1	1	0	3	1	0	10	2	5.173341554	4	6
1	1	1	2	2	1	1	0	3	1	0	10	3	0.022328581	4	6
1	0	1	0	2	1	0	1	3	1	0	0	1	2.6740374	4	6
1	0	1	0	2	1	0	1	3	1	0	-20	1	21.00504856	4	6
1	0	1	0	2	1	0	1	3	1	0	-20	3	35.08460661	4	6
1	0	1	0	2	1	0	1	3	1	0	-20	2	29.77539691	4	6
1	0	1	0	2	1	1	0	3	1	0	-10	1	17.04410428	4	6
1	1	1	3	2	1	0	0	3	1	0	20	1	-17.33349909	4	6
1	1	1	1	2	1	0	0	3	1	0	0	3	9.496936214	4	6
1	1	1	2	2	1	1	1	3	1	0	10	1	2.382576334	4	6
1	1	1	4	2	1	0	1	3	1	0	20	2	-10.70392044	4	6
1	0	1	0	2	1	1	1	3	1	0	-10	3	24.50500871	4	6
0	1	1	1	2			1	3	1	0	65535			4	6
0	1	1	1	2			0	3	1	0	65535			4	6
0	1	1	1	2			0	3	1	0	65535			4	6
0	1	1	1	2			0	3	1	0	65535			4	6
0	1	1	1	2			1	3	1	0	65535			4	6
0	1	1	1	2			1	3	1	0	65535			4	6
0	0	1	0	2			1	3	1	0	65535			4	6
0	0	1	0	2			1	3	1	0	65535			4	6
0	0	1	0	2			1	3	1	0	65535			4	6
0	0	1	0	2			1	3	1	0	65535			4	6
0	0	1	0	2			1	3	1	0	65535			4	6
0	0	1	0	2			1	3	1	0	65535			4	6
0	0	1	0	2			1	3	1	0	65535			4	6
0	0	1	0	2			1	3	1	0	65535			4	6
0	0	1	0	2			1	3	1	0	65535			4	6
0	0	1	0	2			0	3	1	0	65535			4	6
0	0	1	0	2			0	3	1	0	65535			4	6
0	0	1	0	2			0	3	1	0	65535			4	6
0	0	1	0	2			0	3	1	0	65535			4	6
0	0	1	0	2			0	3	1	0	65535			4	6
0	0	1	0	2			0	3	1	0	65535			4	6
0	0	1	0	2			0	3	1	0	65535			4	6
0	0	1	0	2			0	3	1	0	65535			4	6
0	0	1	0	2			0	3	1	0	65535			4	6
0	0	1	0	2			1	3	1	0	65535			4	6
0	0	1	0	2			1	3	1	0	65535			4	6
0	0	1	0	2			1	3	1	0	65535			4	6
0	0	1	0	2			1	3	1	0	65535			4	6
0	0	1	0	2			1	3	1	0	65535			4	6
0	0	1	0	2			1	3	1	0	65535			4	6
0	0	1	0	2			1	3	1	0	65535			4	6
0	0	1	0	2			1	3	1	0	65535			4	6
0	0	1	0	2			1	3	1	0	65535			4	6
0	0	1	0	2			1	3	1	0	65535			4	6
0	0	1	0	2			1	3	1	0	65535			4	6
0	0	1	0	2			1	3	1	0	65535			4	6
0	0	1	0	2			1	3	1	0	65535			4	6
0	0	1	0	2			1	3	1	0	65535			4	6
0	0	1	0	2			1	3	1	0	65535			4	6
0	0	1	0	2			1	3	1	0	65535			4	6
0	0	1	0	2			0	3	1	0	65535			4	6
0	0	1	0	2			0	3	1	0	65535			4	6
0	0	1	0	2			0	3	1	0	65535			4	6
0	0	1	0	2			0	3	1	0	65535			4	6
0	0	1	0	2			0	3	1	0	65535			4	6
0	0	1	0	2			0	3	1	0	65535			4	6
0	0	1	0	2			0	3	1	0	65535			4	6
0	0	1	0	2			0	3	1	0	65535			4	6
0	0	1	0	2			0	3	1	0	65535			4	6
0	0	1	0	2			1	3	1	0	65535			4	6
0	0	1	0	2			1	3	1	0	65535			4	6
0	0	1	0	2			1	3	1	0	65535			4	6
0	0	1	0	2			1	3	1	0	65535			4	6
0	0	1	0	2			1	3	1	0	65535			4	6
0	0	1	0	2			1	3	1	0	65535			4	6
0	0	1	0	2			1	3	1	0	65535			4	6
0	0	1	0	2			1	3	1	0	65535			4	6
0	0	1	0	2			1	3	1	0	65535			4	6
0	0	1	0	2			1	3	1	0	65535			4	6
1	1	2	3	2	2	1	1	1	0	0	0	3	-1.809870918	6	11
1	1	2	4	2	2	0	1	1	0	0	10	3	-18.17801448	6	11
1	1	2	4	2	2	0	1	1	0	0	10	2	-19.16873646	6	11
1	1	2	2	2	2	0	1	1	0	0	-10	3	4.443562395	6	11
1	1	2	2	2	2	0	1	1	0	0	-10	2	-0.276443282	6	11
1	1	2	4	2	2	1	1	1	0	0	20	3	-20.4062906	6	11
1	1	2	2	2	2	1	1	1	0	0	0	2	0.221515656	6	11
1	1	2	3	2	2	1	1	1	0	0	20	2	-19.53889149	6	11
1	1	2	2	2	2	0	1	1	0	0	10	1	-14.94843953	6	11
1	0	2	0	2	2	1	1	1	0	0	0	1	9.082323479	6	11
1	1	2	3	2	2	1	1	1	0	0	20	1	-17.59446489	6	11
1	0	2	0	2	2	1	1	1	0	0	-20	2	18.12305044	6	11
1	1	2	0	2	2	1	1	1	0	0	-20	3	19.5937094	6	11
1	0	2	0	2	2	1	1	1	0	0	-20	1	27.22637469	6	11
1	0	2	0	2	2	0	1	1	0	0	-10	1	4.916200891	6	11
0	1	2	1	2			1	1	0	0	65535			6	11
0	1	2	1	2			1	1	0	0	65535			6	11
0	1	2	1	2			1	1	0	0	65535			6	11
0	1	2	1	2			1	1	0	0	65535			6	11
0	1	2	1	2			1	1	0	0	65535			6	11
0	1	2	1	2			1	1	0	0	65535			6	11
0	1	2	1	2			1	1	0	0	65535			6	11
0	1	2	1	2			1	1	0	0	65535			6	11
0	1	2	1	2			1	1	0	0	65535			6	11
0	1	2	1	2			1	1	0	0	65535			6	11
0	1	2	1	2			1	1	0	0	65535			6	11
0	0	2	0	2			1	1	0	0	65535			6	11
0	0	2	0	2			1	1	0	0	65535			6	11
0	0	2	0	2			1	1	0	0	65535			6	11
0	0	2	0	2			1	1	0	0	65535			6	11
0	0	2	0	2			1	1	0	0	65535			6	11
0	0	2	0	2			1	1	0	0	65535			6	11
0	0	2	0	2			1	1	0	0	65535			6	11
0	0	2	0	2			1	1	0	0	65535			6	11
0	0	2	0	2			1	1	0	0	65535			6	11
0	0	2	0	2			1	1	0	0	65535			6	11
0	0	2	0	2			1	1	0	0	65535			6	11
0	0	2	0	2			1	1	0	0	65535			6	11
0	0	2	0	2			1	1	0	0	65535			6	11
0	0	2	0	2			1	1	0	0	65535			6	11
0	0	2	0	2			1	1	0	0	65535			6	11
0	0	2	0	2			1	1	0	0	65535			6	11
0	0	2	0	2			1	1	0	0	65535			6	11
0	0	2	0	2			1	1	0	0	65535			6	11
0	0	2	0	2			1	1	0	0	65535			6	11
0	0	2	0	2			1	1	0	0	65535			6	11
0	0	2	0	2			1	1	0	0	65535			6	11
0	0	2	0	2			1	1	0	0	65535			6	11
0	0	2	0	2			1	1	0	0	65535			6	11
0	0	2	0	2			1	1	0	0	65535			6	11
0	0	2	0	2			1	1	0	0	65535			6	11
0	0	2	0	2			1	1	0	0	65535			6	11
0	0	2	0	2			1	1	0	0	65535			6	11
0	0	2	0	2			1	1	0	0	65535			6	11
0	0	2	0	2			1	1	0	0	65535			6	11
0	0	2	0	2			1	1	0	0	65535			6	11
0	0	2	0	2			1	1	0	0	65535			6	11
0	0	2	0	2			1	1	0	0	65535			6	11
0	0	2	0	2			1	1	0	0	65535			6	11
0	0	2	0	2			1	1	0	0	65535			6	11
0	0	2	0	2			1	1	0	0	65535			6	11
0	0	2	0	2			1	1	0	0	65535			6	11
0	0	2	0	2			1	1	0	0	65535			6	11
0	0	2	0	2			1	1	0	0	65535			6	11
0	0	2	0	2			1	1	0	0	65535			6	11
0	0	2	0	2			1	1	0	0	65535			6	11
0	0	2	0	2			1	1	0	0	65535			6	11
0	0	2	0	2			1	1	0	0	65535			6	11
0	0	2	0	2			1	1	0	0	65535			6	11
0	0	2	0	2			1	1	0	0	65535			6	11
1	1	4	3	1	2	0	0	2	1	2	0	2	-7.25883655	2	13
1	1	4	3	1	2	1	0	2	1	2	10	3	-9.118112226	2	13
1	0	4	0	1	2	0	0	2	1	2	-20	3	15.73174077	2	13
1	1	4	4	1	2	0	0	2	1	2	20	2	-29.15173013	2	13
1	1	4	3	1	2	0	0	2	1	2	0	3	-6.889836104	2	13
1	1	4	4	1	2	0	1	2	1	2	20	3	-26.8898361	2	13
1	1	4	3	1	2	0	1	2	1	2	20	1	-26.15690579	2	13
1	1	4	2	1	2	0	0	2	1	2	0	1	-6.309461585	2	13
1	1	4	2	1	2	1	0	2	1	2	10	1	1.535094568	2	13
1	1	4	2	1	2	1	1	2	1	2	-10	3	10.88188777	2	13
1	1	4	2	1	2	1	1	2	1	2	-10	2	12.41541196	2	13
1	0	4	0	1	2	0	1	2	1	2	-20	2	15.6556346	2	13
1	1	4	2	1	2	0	0	2	1	2	-20	1	15.65487664	2	13
1	1	4	2	1	2	1	0	2	1	2	-10	1	13.61783246	2	13
1	1	4	3	1	2	1	0	2	1	2	10	2	-7.584588042	2	13
0	1	4	1	1			0	2	1	2	65535			2	13
0	1	4	1	1			0	2	1	2	65535			2	13
0	1	4	1	1			0	2	1	2	65535			2	13
0	1	4	1	1			0	2	1	2	65535			2	13
0	1	4	1	1			1	2	1	2	65535			2	13
0	1	4	1	1			1	2	1	2	65535			2	13
0	1	4	1	1			0	2	1	2	65535			2	13
0	1	4	1	1			0	2	1	2	65535			2	13
0	1	4	1	1			1	2	1	2	65535			2	13
0	1	4	1	1			1	2	1	2	65535			2	13
0	1	4	1	1			0	2	1	2	65535			2	13
0	1	4	1	1			0	2	1	2	65535			2	13
0	1	4	1	1			0	2	1	2	65535			2	13
0	0	4	0	1			0	2	1	2	65535			2	13
0	0	4	0	1			0	2	1	2	65535			2	13
0	0	4	0	1			0	2	1	2	65535			2	13
0	0	4	0	1			0	2	1	2	65535			2	13
0	0	4	0	1			0	2	1	2	65535			2	13
0	0	4	0	1			0	2	1	2	65535			2	13
0	0	4	0	1			0	2	1	2	65535			2	13
0	0	4	0	1			0	2	1	2	65535			2	13
0	0	4	0	1			0	2	1	2	65535			2	13
0	0	4	0	1			0	2	1	2	65535			2	13
0	0	4	0	1			0	2	1	2	65535			2	13
0	0	4	0	1			0	2	1	2	65535			2	13
0	0	4	0	1			0	2	1	2	65535			2	13
0	0	4	0	1			0	2	1	2	65535			2	13
0	0	4	0	1			0	2	1	2	65535			2	13
0	0	4	0	1			0	2	1	2	65535			2	13
0	0	4	0	1			0	2	1	2	65535			2	13
0	0	4	0	1			1	2	1	2	65535			2	13
0	0	4	0	1			1	2	1	2	65535			2	13
0	0	4	0	1			1	2	1	2	65535			2	13
0	0	4	0	1			1	2	1	2	65535			2	13
0	0	4	0	1			1	2	1	2	65535			2	13
0	0	4	0	1			1	2	1	2	65535			2	13
0	0	4	0	1			1	2	1	2	65535			2	13
0	0	4	0	1			1	2	1	2	65535			2	13
0	0	4	0	1			1	2	1	2	65535			2	13
0	0	4	0	1			0	2	1	2	65535			2	13
0	0	4	0	1			0	2	1	2	65535			2	13
0	0	4	0	1			0	2	1	2	65535			2	13
0	0	4	0	1			0	2	1	2	65535			2	13
0	0	4	0	1			0	2	1	2	65535			2	13
0	0	4	0	1			0	2	1	2	65535			2	13
0	0	4	0	1			1	2	1	2	65535			2	13
0	0	4	0	1			1	2	1	2	65535			2	13
0	0	4	0	1			1	2	1	2	65535			2	13
0	0	4	0	1			1	2	1	2	65535			2	13
0	0	4	0	1			1	2	1	2	65535			2	13
0	0	4	0	1			1	2	1	2	65535			2	13
0	0	4	0	1			1	2	1	2	65535			2	13
0	0	4	0	1			1	2	1	2	65535			2	13
0	0	4	0	1			1	2	1	2	65535			2	13
0	0	4	0	1			1	2	1	2	65535			2	13
0	0	4	0	1			0	2	1	2	65535			2	13
0	0	4	0	1			0	2	1	2	65535			2	13
0	0	4	0	1			0	2	1	2	65535			2	13
0	0	4	0	1			0	2	1	2	65535			2	13
0	0	4	0	1			0	2	1	2	65535			2	13
1	1	6	2	2	2	1	0	1	0	0	0	3	-1.809870918	4	11
1	1	6	3	2	2	0	0	1	0	0	10	3	-18.17801448	4	11
1	1	6	3	2	2	0	0	1	0	0	10	2	-19.16873646	4	11
1	1	6	1	2	2	0	1	1	0	0	-10	3	4.443562395	4	11
1	1	6	1	2	2	0	1	1	0	0	-10	2	-0.276443282	4	11
1	1	6	4	2	2	1	1	1	0	0	20	3	-20.4062906	4	11
1	1	6	2	2	2	1	1	1	0	0	0	2	0.221515656	4	11
1	1	6	3	2	2	1	1	1	0	0	20	2	-19.53889149	4	11
1	1	6	2	2	2	0	1	1	0	0	10	1	-14.94843953	4	11
1	0	6	0	2	2	1	0	1	0	0	0	1	9.082323479	4	11
1	1	6	2	2	2	1	0	1	0	0	20	1	-17.59446489	4	11
1	0	6	0	2	2	1	0	1	0	0	-20	2	18.12305044	4	11
1	1	6	0	2	2	1	1	1	0	0	-20	3	19.5937094	4	11
1	0	6	0	2	2	1	1	1	0	0	-20	1	27.22637469	4	11
1	0	6	0	2	2	0	1	1	0	0	-10	1	4.916200891	4	11
0	1	6	1	2			0	1	0	0	65535			4	11
0	1	6	1	2			0	1	0	0	65535			4	11
0	1	6	1	2			0	1	0	0	65535			4	11
0	1	6	1	2			1	1	0	0	65535			4	11
0	1	6	1	2			1	1	0	0	65535			4	11
0	1	6	1	2			1	1	0	0	65535			4	11
0	1	6	1	2			1	1	0	0	65535			4	11
0	1	6	1	2			1	1	0	0	65535			4	11
0	1	6	1	2			1	1	0	0	65535			4	11
0	1	6	1	2			0	1	0	0	65535			4	11
0	1	6	1	2			1	1	0	0	65535			4	11
0	0	6	0	2			0	1	0	0	65535			4	11
0	0	6	0	2			0	1	0	0	65535			4	11
0	0	6	0	2			0	1	0	0	65535			4	11
0	0	6	0	2			0	1	0	0	65535			4	11
0	0	6	0	2			0	1	0	0	65535			4	11
0	0	6	0	2			0	1	0	0	65535			4	11
0	0	6	0	2			0	1	0	0	65535			4	11
0	0	6	0	2			0	1	0	0	65535			4	11
0	0	6	0	2			0	1	0	0	65535			4	11
0	0	6	0	2			0	1	0	0	65535			4	11
0	0	6	0	2			1	1	0	0	65535			4	11
0	0	6	0	2			1	1	0	0	65535			4	11
0	0	6	0	2			1	1	0	0	65535			4	11
0	0	6	0	2			1	1	0	0	65535			4	11
0	0	6	0	2			1	1	0	0	65535			4	11
0	0	6	0	2			1	1	0	0	65535			4	11
0	0	6	0	2			1	1	0	0	65535			4	11
0	0	6	0	2			1	1	0	0	65535			4	11
0	0	6	0	2			1	1	0	0	65535			4	11
0	0	6	0	2			1	1	0	0	65535			4	11
0	0	6	0	2			1	1	0	0	65535			4	11
0	0	6	0	2			1	1	0	0	65535			4	11
0	0	6	0	2			1	1	0	0	65535			4	11
0	0	6	0	2			1	1	0	0	65535			4	11
0	0	6	0	2			1	1	0	0	65535			4	11
0	0	6	0	2			1	1	0	0	65535			4	11
0	0	6	0	2			1	1	0	0	65535			4	11
0	0	6	0	2			1	1	0	0	65535			4	11
0	0	6	0	2			1	1	0	0	65535			4	11
0	0	6	0	2			1	1	0	0	65535			4	11
0	0	6	0	2			1	1	0	0	65535			4	11
0	0	6	0	2			1	1	0	0	65535			4	11
0	0	6	0	2			1	1	0	0	65535			4	11
0	0	6	0	2			0	1	0	0	65535			4	11
0	0	6	0	2			0	1	0	0	65535			4	11
0	0	6	0	2			0	1	0	0	65535			4	11
0	0	6	0	2			0	1	0	0	65535			4	11
0	0	6	0	2			0	1	0	0	65535			4	11
0	0	6	0	2			0	1	0	0	65535			4	11
0	0	6	0	2			0	1	0	0	65535			4	11
0	0	6	0	2			1	1	0	0	65535			4	11
0	0	6	0	2			1	1	0	0	65535			4	11
0	0	6	0	2			1	1	0	0	65535			4	11
0	0	6	0	2			1	1	0	0	65535			4	11
0	0	6	0	2			1	1	0	0	65535			4	11
0	0	6	0	2			1	1	0	0	65535			4	11
1	1	7	0	4	3	0	1	3	1	1	10	1	2.774660163	6	4
1	0	7	0	4	3	0	1	3	1	1	10	2	1.749624062	6	4
1	1	7	1	4	3	0	1	3	1	1	-10	1	15.38801107	6	4
1	1	7	1	4	3	1	1	3	1	1	20	1	-9.957762536	6	4
1	0	7	0	4	3	1	1	3	1	1	-20	3	29.95960055	6	4
1	0	7	0	4	3	0	1	3	1	1	-10	2	12.9025564	6	4
1	0	7	0	4	3	1	1	3	1	1	0	2	11.75384219	6	4
1	0	7	0	4	3	1	1	3	1	1	-20	2	33.5294143	6	4
1	0	7	0	4	3	1	1	3	1	1	20	2	-6.4705857	6	4
1	1	7	1	4	3	1	1	3	1	1	-20	1	27.35423257	6	4
1	0	7	0	4	3	1	1	3	1	1	0	1	11.95309064	6	4
1	0	7	0	4	3	1	1	3	1	1	20	3	-9.523318427	6	4
1	0	7	0	4	3	0	1	3	1	1	-10	3	17.8818238	6	4
1	0	7	0	4	3	0	1	3	1	1	10	3	-3.52737833	6	4
1	0	7	0	4	3	1	1	3	1	1	0	3	10.47668157	6	4
0	1	7	1	4			1	3	1	1	65535			6	4
0	1	7	1	4			1	3	1	1	65535			6	4
0	1	7	1	4			1	3	1	1	65535			6	4
0	1	7	1	4			1	3	1	1	65535			6	4
0	0	7	0	4			1	3	1	1	65535			6	4
0	0	7	0	4			1	3	1	1	65535			6	4
0	0	7	0	4			1	3	1	1	65535			6	4
0	0	7	0	4			1	3	1	1	65535			6	4
0	0	7	0	4			1	3	1	1	65535			6	4
0	0	7	0	4			1	3	1	1	65535			6	4
0	0	7	0	4			1	3	1	1	65535			6	4
0	0	7	0	4			1	3	1	1	65535			6	4
0	0	7	0	4			1	3	1	1	65535			6	4
0	0	7	0	4			1	3	1	1	65535			6	4
0	0	7	0	4			1	3	1	1	65535			6	4
0	0	7	0	4			1	3	1	1	65535			6	4
0	0	7	0	4			1	3	1	1	65535			6	4
0	0	7	0	4			1	3	1	1	65535			6	4
0	0	7	0	4			1	3	1	1	65535			6	4
0	0	7	0	4			1	3	1	1	65535			6	4
0	0	7	0	4			1	3	1	1	65535			6	4
0	0	7	0	4			1	3	1	1	65535			6	4
0	0	7	0	4			1	3	1	1	65535			6	4
0	0	7	0	4			1	3	1	1	65535			6	4
0	0	7	0	4			1	3	1	1	65535			6	4
0	0	7	0	4			1	3	1	1	65535			6	4
0	0	7	0	4			1	3	1	1	65535			6	4
0	0	7	0	4			1	3	1	1	65535			6	4
0	0	7	0	4			1	3	1	1	65535			6	4
0	0	7	0	4			1	3	1	1	65535			6	4
0	0	7	0	4			1	3	1	1	65535			6	4
0	0	7	0	4			1	3	1	1	65535			6	4
0	0	7	0	4			1	3	1	1	65535			6	4
0	0	7	0	4			1	3	1	1	65535			6	4
0	0	7	0	4			1	3	1	1	65535			6	4
0	0	7	0	4			1	3	1	1	65535			6	4
0	0	7	0	4			1	3	1	1	65535			6	4
0	0	7	0	4			1	3	1	1	65535			6	4
0	0	7	0	4			1	3	1	1	65535			6	4
0	0	7	0	4			1	3	1	1	65535			6	4
0	0	7	0	4			1	3	1	1	65535			6	4
0	0	7	0	4			1	3	1	1	65535			6	4
0	0	7	0	4			1	3	1	1	65535			6	4
0	0	7	0	4			1	3	1	1	65535			6	4
0	0	7	0	4			1	3	1	1	65535			6	4
0	0	7	0	4			1	3	1	1	65535			6	4
0	0	7	0	4			1	3	1	1	65535			6	4
0	0	7	0	4			1	3	1	1	65535			6	4
0	0	7	0	4			1	3	1	1	65535			6	4
0	0	7	0	4			1	3	1	1	65535			6	4
0	0	7	0	4			1	3	1	1	65535			6	4
0	0	7	0	4			1	3	1	1	65535			6	4
0	0	7	0	4			1	3	1	1	65535			6	4
0	0	7	0	4			1	3	1	1	65535			6	4
0	0	7	0	4			1	3	1	1	65535			6	4
0	0	7	0	4			1	3	1	1	65535			6	4
0	0	7	0	4			1	3	1	1	65535			6	4
0	0	7	0	4			1	3	1	1	65535			6	4
0	0	7	0	4			1	3	1	1	65535			6	4
0	0	7	0	4			1	3	1	1	65535			6	4
0	0	7	0	4			1	3	1	1	65535			6	4
0	0	7	0	4			1	3	1	1	65535			6	4
0	0	7	0	4			1	3	1	1	65535			6	4
1	0	9	0	3	2	0	1	3	1	2	-20	3	14.43934729	6	9
1	1	9	4	3	2	0	1	3	1	2	20	1	-21.23108093	6	9
1	0	9	0	3	2	1	1	3	1	2	-10	1	19.12100682	6	9
1	0	9	0	3	2	1	1	3	1	2	-10	3	11.35199918	6	9
1	1	9	3	3	2	0	1	3	1	2	0	2	-0.286213709	6	9
1	1	9	2	3	2	1	1	3	1	2	10	1	-0.58313492	6	9
1	0	9	0	3	2	0	1	3	1	2	-20	1	12.74045605	6	9
1	0	9	0	3	2	1	1	3	1	2	-10	2	11.97980544	6	9
1	1	9	3	3	2	0	1	3	1	2	0	3	-6.419724698	6	9
1	0	9	0	3	2	0	1	3	1	2	-20	2	19.71378629	6	9
1	1	9	1	3	2	0	1	3	1	2	0	1	-4.167877109	6	9
1	1	9	3	3	2	1	1	3	1	2	10	2	-7.78060171	6	9
1	1	9	4	3	2	1	1	3	1	2	10	3	-10.05158114	6	9
1	1	9	4	3	2	0	1	3	1	2	20	2	-20.28621371	6	9
1	1	9	4	3	2	0	1	3	1	2	20	3	-27.91293186	6	9
0	1	9	1	3			1	3	1	2	65535			6	9
0	1	9	1	3			1	3	1	2	65535			6	9
0	1	9	1	3			1	3	1	2	65535			6	9
0	1	9	1	3			1	3	1	2	65535			6	9
0	1	9	1	3			1	3	1	2	65535			6	9
0	1	9	1	3			1	3	1	2	65535			6	9
0	1	9	1	3			1	3	1	2	65535			6	9
0	1	9	1	3			1	3	1	2	65535			6	9
0	1	9	1	3			1	3	1	2	65535			6	9
0	0	9	0	3			1	3	1	2	65535			6	9
0	0	9	0	3			1	3	1	2	65535			6	9
0	0	9	0	3			1	3	1	2	65535			6	9
0	0	9	0	3			1	3	1	2	65535			6	9
0	0	9	0	3			1	3	1	2	65535			6	9
0	0	9	0	3			1	3	1	2	65535			6	9
0	0	9	0	3			1	3	1	2	65535			6	9
0	0	9	0	3			1	3	1	2	65535			6	9
0	0	9	0	3			1	3	1	2	65535			6	9
0	0	9	0	3			1	3	1	2	65535			6	9
0	0	9	0	3			1	3	1	2	65535			6	9
0	0	9	0	3			1	3	1	2	65535			6	9
0	0	9	0	3			1	3	1	2	65535			6	9
0	0	9	0	3			1	3	1	2	65535			6	9
0	0	9	0	3			1	3	1	2	65535			6	9
0	0	9	0	3			1	3	1	2	65535			6	9
0	0	9	0	3			1	3	1	2	65535			6	9
0	0	9	0	3			1	3	1	2	65535			6	9
0	0	9	0	3			1	3	1	2	65535			6	9
0	0	9	0	3			1	3	1	2	65535			6	9
0	0	9	0	3			1	3	1	2	65535			6	9
0	0	9	0	3			1	3	1	2	65535			6	9
0	0	9	0	3			1	3	1	2	65535			6	9
0	0	9	0	3			1	3	1	2	65535			6	9
0	0	9	0	3			1	3	1	2	65535			6	9
0	0	9	0	3			1	3	1	2	65535			6	9
0	0	9	0	3			1	3	1	2	65535			6	9
0	0	9	0	3			1	3	1	2	65535			6	9
0	0	9	0	3			1	3	1	2	65535			6	9
0	0	9	0	3			1	3	1	2	65535			6	9
0	0	9	0	3			1	3	1	2	65535			6	9
0	0	9	0	3			1	3	1	2	65535			6	9
0	0	9	0	3			1	3	1	2	65535			6	9
0	0	9	0	3			1	3	1	2	65535			6	9
0	0	9	0	3			1	3	1	2	65535			6	9
0	0	9	0	3			1	3	1	2	65535			6	9
0	0	9	0	3			1	3	1	2	65535			6	9
0	0	9	0	3			1	3	1	2	65535			6	9
0	0	9	0	3			1	3	1	2	65535			6	9
0	0	9	0	3			1	3	1	2	65535			6	9
0	0	9	0	3			1	3	1	2	65535			6	9
0	0	9	0	3			1	3	1	2	65535			6	9
0	0	9	0	3			1	3	1	2	65535			6	9
0	0	9	0	3			1	3	1	2	65535			6	9
0	0	9	0	3			1	3	1	2	65535			6	9
0	0	9	0	3			1	3	1	2	65535			6	9
0	0	9	0	3			1	3	1	2	65535			6	9
0	0	9	0	3			1	3	1	2	65535			6	9
0	0	9	0	3			1	3	1	2	65535			6	9
0	0	9	0	3			1	3	1	2	65535			6	9
0	0	9	0	3			1	3	1	2	65535			6	9
0	0	9	0	3			1	3	1	2	65535			6	9
0	0	9	0	3			1	3	1	2	65535			6	9
0	0	9	0	3			1	3	1	2	65535			6	9
1	1	11	1	2	3	1	0	3	2	0	20	2	-7.7760464	5	6
1	1	11	1	2	3	1	0	3	2	0	0	3	10.94679298	5	6
1	0	11	0	2	3	0	0	3	2	0	10	3	7.966891983	5	6
1	0	11	0	2	3	0	0	3	2	0	-10	2	12.73795103	5	6
1	1	11	1	2	3	0	1	3	2	0	10	2	-6.627332193	5	6
1	0	11	0	2	3	1	1	3	2	0	0	2	12.2239536	5	6
1	0	11	0	2	3	1	1	3	2	0	0	1	9.157282453	5	6
1	0	11	0	2	3	0	1	3	2	0	-10	3	18.3519352	5	6
1	0	11	0	2	3	1	1	3	2	0	-20	2	32.82441992	5	6
1	1	11	1	2	3	1	1	3	2	0	20	1	-7.576797956	5	6
1	0	11	0	2	3	1	1	3	2	0	-20	1	31.17109449	5	6
1	1	11	3	2	3	1	1	3	2	0	20	3	-9.570288046	5	6
1	1	11	2	2	3	0	1	3	2	0	10	1	0.082050876	5	6
1	0	11	0	2	3	1	1	3	2	0	-20	3	30.42971195	5	6
1	0	11	0	2	3	0	1	3	2	0	-10	1	22.25376902	5	6
0	1	11	1	2			0	3	2	0	65535			5	6
0	1	11	1	2			0	3	2	0	65535			5	6
0	1	11	1	2			1	3	2	0	65535			5	6
0	1	11	1	2			1	3	2	0	65535			5	6
0	1	11	1	2			1	3	2	0	65535			5	6
0	1	11	1	2			1	3	2	0	65535			5	6
0	0	11	0	2			0	3	2	0	65535			5	6
0	0	11	0	2			0	3	2	0	65535			5	6
0	0	11	0	2			0	3	2	0	65535			5	6
0	0	11	0	2			0	3	2	0	65535			5	6
0	0	11	0	2			0	3	2	0	65535			5	6
0	0	11	0	2			0	3	2	0	65535			5	6
0	0	11	0	2			0	3	2	0	65535			5	6
0	0	11	0	2			0	3	2	0	65535			5	6
0	0	11	0	2			0	3	2	0	65535			5	6
0	0	11	0	2			0	3	2	0	65535			5	6
0	0	11	0	2			1	3	2	0	65535			5	6
0	0	11	0	2			1	3	2	0	65535			5	6
0	0	11	0	2			1	3	2	0	65535			5	6
0	0	11	0	2			1	3	2	0	65535			5	6
0	0	11	0	2			1	3	2	0	65535			5	6
0	0	11	0	2			1	3	2	0	65535			5	6
0	0	11	0	2			1	3	2	0	65535			5	6
0	0	11	0	2			1	3	2	0	65535			5	6
0	0	11	0	2			1	3	2	0	65535			5	6
0	0	11	0	2			1	3	2	0	65535			5	6
0	0	11	0	2			1	3	2	0	65535			5	6
0	0	11	0	2			1	3	2	0	65535			5	6
0	0	11	0	2			1	3	2	0	65535			5	6
0	0	11	0	2			1	3	2	0	65535			5	6
0	0	11	0	2			1	3	2	0	65535			5	6
0	0	11	0	2			1	3	2	0	65535			5	6
0	0	11	0	2			1	3	2	0	65535			5	6
0	0	11	0	2			1	3	2	0	65535			5	6
0	0	11	0	2			1	3	2	0	65535			5	6
0	0	11	0	2			1	3	2	0	65535			5	6
0	0	11	0	2			1	3	2	0	65535			5	6
0	0	11	0	2			1	3	2	0	65535			5	6
0	0	11	0	2			1	3	2	0	65535			5	6
0	0	11	0	2			1	3	2	0	65535			5	6
0	0	11	0	2			1	3	2	0	65535			5	6
0	0	11	0	2			1	3	2	0	65535			5	6
0	0	11	0	2			1	3	2	0	65535			5	6
0	0	11	0	2			1	3	2	0	65535			5	6
0	0	11	0	2			1	3	2	0	65535			5	6
0	0	11	0	2			1	3	2	0	65535			5	6
0	0	11	0	2			1	3	2	0	65535			5	6
0	0	11	0	2			1	3	2	0	65535			5	6
0	0	11	0	2			1	3	2	0	65535			5	6
0	0	11	0	2			1	3	2	0	65535			5	6
0	0	11	0	2			1	3	2	0	65535			5	6
0	0	11	0	2			1	3	2	0	65535			5	6
0	0	11	0	2			1	3	2	0	65535			5	6
0	0	11	0	2			1	3	2	0	65535			5	6
0	0	11	0	2			1	3	2	0	65535			5	6
0	0	11	0	2			1	3	2	0	65535			5	6
0	0	11	0	2			1	3	2	0	65535			5	6
0	0	11	0	2			1	3	2	0	65535			5	6
0	0	11	0	2			1	3	2	0	65535			5	6
0	0	11	0	2			1	3	2	0	65535			5	6
0	0	11	0	2			1	3	2	0	65535			5	6
0	0	11	0	2			1	3	2	0	65535			5	6
0	0	11	0	2			1	3	2	0	65535			5	6
1	1	13	1	4	2	0	1	1	2	1	10	1	-14.94843953	5	11
1	0	13	0	4	2	1	1	1	2	1	0	2	-1.876949562	5	11
1	0	13	0	4	2	1	1	1	2	1	-20	1	28.3290455	5	11
1	1	13	0	4	2	0	1	1	2	1	-10	2	-1.843764163	5	11
1	1	13	1	4	2	0	1	1	2	1	10	2	-18.69078012	5	11
1	1	13	0	4	2	1	1	1	2	1	0	1	7.092144625	5	11
1	1	13	3	4	2	1	0	1	2	1	20	3	-21.80987092	5	11
1	1	13	0	4	2	0	0	1	2	1	-10	1	1.303465514	5	11
1	1	13	2	4	2	0	0	1	2	1	-10	3	2.681057505	5	11
1	1	13	4	4	2	1	1	1	2	1	20	2	-21.87694956	5	11
1	1	13	3	4	2	0	1	1	2	1	10	3	-19.67122164	5	11
1	1	13	2	4	2	1	1	1	2	1	0	3	-1.809870918	5	11
1	0	13	0	4	2	1	1	1	2	1	-20	3	19.5937094	5	11
1	0	13	0	4	2	1	1	1	2	1	-20	2	18.12305044	5	11
1	1	13	3	4	2	1	1	1	2	1	20	1	-13.04746959	5	11
0	1	13	1	4			1	1	2	1	65535			5	11
0	1	13	1	4			1	1	2	1	65535			5	11
0	1	13	1	4			1	1	2	1	65535			5	11
0	1	13	1	4			1	1	2	1	65535			5	11
0	1	13	1	4			0	1	2	1	65535			5	11
0	1	13	1	4			0	1	2	1	65535			5	11
0	1	13	1	4			0	1	2	1	65535			5	11
0	1	13	1	4			1	1	2	1	65535			5	11
0	1	13	1	4			1	1	2	1	65535			5	11
0	1	13	1	4			1	1	2	1	65535			5	11
0	1	13	1	4			1	1	2	1	65535			5	11
0	0	13	0	4			1	1	2	1	65535			5	11
0	0	13	0	4			1	1	2	1	65535			5	11
0	0	13	0	4			1	1	2	1	65535			5	11
0	0	13	0	4			1	1	2	1	65535			5	11
0	0	13	0	4			1	1	2	1	65535			5	11
0	0	13	0	4			1	1	2	1	65535			5	11
0	0	13	0	4			1	1	2	1	65535			5	11
0	0	13	0	4			1	1	2	1	65535			5	11
0	0	13	0	4			1	1	2	1	65535			5	11
0	0	13	0	4			1	1	2	1	65535			5	11
0	0	13	0	4			1	1	2	1	65535			5	11
0	0	13	0	4			1	1	2	1	65535			5	11
0	0	13	0	4			1	1	2	1	65535			5	11
0	0	13	0	4			1	1	2	1	65535			5	11
0	0	13	0	4			1	1	2	1	65535			5	11
0	0	13	0	4			1	1	2	1	65535			5	11
0	0	13	0	4			0	1	2	1	65535			5	11
0	0	13	0	4			0	1	2	1	65535			5	11
0	0	13	0	4			0	1	2	1	65535			5	11
0	0	13	0	4			0	1	2	1	65535			5	11
0	0	13	0	4			0	1	2	1	65535			5	11
0	0	13	0	4			0	1	2	1	65535			5	11
0	0	13	0	4			0	1	2	1	65535			5	11
0	0	13	0	4			0	1	2	1	65535			5	11
0	0	13	0	4			0	1	2	1	65535			5	11
0	0	13	0	4			0	1	2	1	65535			5	11
0	0	13	0	4			1	1	2	1	65535			5	11
0	0	13	0	4			1	1	2	1	65535			5	11
0	0	13	0	4			1	1	2	1	65535			5	11
0	0	13	0	4			1	1	2	1	65535			5	11
0	0	13	0	4			1	1	2	1	65535			5	11
0	0	13	0	4			1	1	2	1	65535			5	11
0	0	13	0	4			1	1	2	1	65535			5	11
0	0	13	0	4			1	1	2	1	65535			5	11
0	0	13	0	4			1	1	2	1	65535			5	11
0	0	13	0	4			1	1	2	1	65535			5	11
0	0	13	0	4			1	1	2	1	65535			5	11
0	0	13	0	4			1	1	2	1	65535			5	11
0	0	13	0	4			1	1	2	1	65535			5	11
0	0	13	0	4			1	1	2	1	65535			5	11
0	0	13	0	4			1	1	2	1	65535			5	11
0	0	13	0	4			1	1	2	1	65535			5	11
0	0	13	0	4			1	1	2	1	65535			5	11
0	0	13	0	4			1	1	2	1	65535			5	11
0	0	13	0	4			1	1	2	1	65535			5	11
1	1	14	2	3	2	0	1	3	1	0	10	3	-13.79814782	3	12
1	1	14	1	3	2	1	1	3	1	0	20	3	-18.88348557	3	12
1	1	14	1	3	2	0	1	3	1	0	10	1	-11.51226016	3	12
1	1	14	1	3	2	1	0	3	1	0	0	3	-0.051581137	3	12
1	1	14	1	3	2	1	0	3	1	0	0	1	-4.676975334	3	12
1	0	14	0	3	2	1	0	3	1	0	-20	1	28.99466419	3	12
1	1	14	1	3	2	0	0	3	1	0	-10	1	9.954499429	3	12
1	1	14	3	3	2	0	1	3	1	0	10	2	-16.93249034	3	12
1	1	14	2	3	2	0	1	3	1	0	-10	3	2.087068143	3	12
1	1	14	2	3	2	1	0	3	1	0	20	2	-18.02019456	3	12
1	1	14	1	3	2	0	0	3	1	0	-10	2	3.289594019	3	12
1	0	14	0	3	2	1	0	3	1	0	-20	3	21.35199918	3	12
1	0	14	0	3	2	1	1	3	1	0	-20	2	22.21939829	3	12
1	1	14	1	3	2	1	1	3	1	0	20	1	-14.25920972	3	12
1	1	14	0	3	2	1	1	3	1	0	0	2	2.21939829	3	12
0	1	14	1	3			1	3	1	0	65535			3	12
0	1	14	1	3			1	3	1	0	65535			3	12
0	1	14	1	3			1	3	1	0	65535			3	12
0	1	14	1	3			0	3	1	0	65535			3	12
0	1	14	1	3			0	3	1	0	65535			3	12
0	1	14	1	3			0	3	1	0	65535			3	12
0	1	14	1	3			1	3	1	0	65535			3	12
0	1	14	1	3			1	3	1	0	65535			3	12
0	1	14	1	3			0	3	1	0	65535			3	12
0	1	14	1	3			0	3	1	0	65535			3	12
0	1	14	1	3			1	3	1	0	65535			3	12
0	1	14	1	3			1	3	1	0	65535			3	12
0	0	14	0	3			1	3	1	0	65535			3	12
0	0	14	0	3			1	3	1	0	65535			3	12
0	0	14	0	3			1	3	1	0	65535			3	12
0	0	14	0	3			1	3	1	0	65535			3	12
0	0	14	0	3			1	3	1	0	65535			3	12
0	0	14	0	3			1	3	1	0	65535			3	12
0	0	14	0	3			1	3	1	0	65535			3	12
0	0	14	0	3			1	3	1	0	65535			3	12
0	0	14	0	3			1	3	1	0	65535			3	12
0	0	14	0	3			0	3	1	0	65535			3	12
0	0	14	0	3			0	3	1	0	65535			3	12
0	0	14	0	3			0	3	1	0	65535			3	12
0	0	14	0	3			0	3	1	0	65535			3	12
0	0	14	0	3			0	3	1	0	65535			3	12
0	0	14	0	3			0	3	1	0	65535			3	12
0	0	14	0	3			0	3	1	0	65535			3	12
0	0	14	0	3			0	3	1	0	65535			3	12
0	0	14	0	3			0	3	1	0	65535			3	12
0	0	14	0	3			0	3	1	0	65535			3	12
0	0	14	0	3			0	3	1	0	65535			3	12
0	0	14	0	3			0	3	1	0	65535			3	12
0	0	14	0	3			0	3	1	0	65535			3	12
0	0	14	0	3			0	3	1	0	65535			3	12
0	0	14	0	3			1	3	1	0	65535			3	12
0	0	14	0	3			1	3	1	0	65535			3	12
0	0	14	0	3			1	3	1	0	65535			3	12
0	0	14	0	3			1	3	1	0	65535			3	12
0	0	14	0	3			1	3	1	0	65535			3	12
0	0	14	0	3			1	3	1	0	65535			3	12
0	0	14	0	3			1	3	1	0	65535			3	12
0	0	14	0	3			1	3	1	0	65535			3	12
0	0	14	0	3			0	3	1	0	65535			3	12
0	0	14	0	3			0	3	1	0	65535			3	12
0	0	14	0	3			0	3	1	0	65535			3	12
0	0	14	0	3			0	3	1	0	65535			3	12
0	0	14	0	3			0	3	1	0	65535			3	12
0	0	14	0	3			0	3	1	0	65535			3	12
0	0	14	0	3			0	3	1	0	65535			3	12
0	0	14	0	3			0	3	1	0	65535			3	12
0	0	14	0	3			0	3	1	0	65535			3	12
0	0	14	0	3			1	3	1	0	65535			3	12
0	0	14	0	3			1	3	1	0	65535			3	12
0	0	14	0	3			1	3	1	0	65535			3	12
0	0	14	0	3			1	3	1	0	65535			3	12
0	0	14	0	3			1	3	1	0	65535			3	12
0	0	14	0	3			1	3	1	0	65535			3	12
0	0	14	0	3			1	3	1	0	65535			3	12
0	0	14	0	3			1	3	1	0	65535			3	12
0	0	14	0	3			1	3	1	0	65535			3	12
0	0	14	0	3			1	3	1	0	65535			3	12
1	1	16	4	3	2	0	0	2	1	0	20	1	-15.47195393	1	10
1	1	16	4	3	2	0	0	2	1	0	-20	2	30.54761322	1	10
1	0	16	0	3	2	0	0	2	1	0	-20	1	24.99771409	1	10
1	1	16	4	3	2	1	0	2	1	0	10	1	1.894317275	1	10
1	0	16	0	3	2	1	0	2	1	0	-10	3	18.67142217	1	10
1	1	16	2	3	2	0	1	2	1	0	-20	3	29.7432718	1	10
1	1	16	1	3	2	0	1	2	1	0	0	3	16.2086022	1	10
1	1	16	4	3	2	1	1	2	1	0	10	2	0.289546195	1	10
1	1	16	4	3	2	0	1	2	1	0	20	2	-17.35564299	1	10
1	0	16	0	3	2	1	1	2	1	0	-10	2	20.2895462	1	10
1	0	16	0	3	2	0	0	2	1	0	20	3	-3.791397798	1	10
1	1	16	1	3	2	1	0	2	1	0	10	3	-1.328577826	1	10
1	1	16	1	3	2	0	0	2	1	0	0	2	6.264652455	1	10
1	0	16	0	3	2	0	0	2	1	0	0	1	1.836932012	1	10
1	1	16	4	3	2	1	0	2	1	0	-10	1	23.68875155	1	10
0	1	16	1	3			0	2	1	0	65535			1	10
0	1	16	1	3			0	2	1	0	65535			1	10
0	1	16	1	3			0	2	1	0	65535			1	10
0	1	16	1	3			0	2	1	0	65535			1	10
0	1	16	1	3			1	2	1	0	65535			1	10
0	1	16	1	3			0	2	1	0	65535			1	10
0	1	16	1	3			0	2	1	0	65535			1	10
0	1	16	1	3			0	2	1	0	65535			1	10
0	1	16	1	3			0	2	1	0	65535			1	10
0	1	16	1	3			0	2	1	0	65535			1	10
0	0	16	0	3			0	2	1	0	65535			1	10
0	0	16	0	3			0	2	1	0	65535			1	10
0	0	16	0	3			0	2	1	0	65535			1	10
0	0	16	0	3			0	2	1	0	65535			1	10
0	0	16	0	3			0	2	1	0	65535			1	10
0	0	16	0	3			0	2	1	0	65535			1	10
0	0	16	0	3			0	2	1	0	65535			1	10
0	0	16	0	3			0	2	1	0	65535			1	10
0	0	16	0	3			0	2	1	0	65535			1	10
0	0	16	0	3			0	2	1	0	65535			1	10
0	0	16	0	3			0	2	1	0	65535			1	10
0	0	16	0	3			0	2	1	0	65535			1	10
0	0	16	0	3			0	2	1	0	65535			1	10
0	0	16	0	3			0	2	1	0	65535			1	10
0	0	16	0	3			0	2	1	0	65535			1	10
0	0	16	0	3			0	2	1	0	65535			1	10
0	0	16	0	3			0	2	1	0	65535			1	10
0	0	16	0	3			1	2	1	0	65535			1	10
0	0	16	0	3			1	2	1	0	65535			1	10
0	0	16	0	3			1	2	1	0	65535			1	10
0	0	16	0	3			1	2	1	0	65535			1	10
0	0	16	0	3			1	2	1	0	65535			1	10
0	0	16	0	3			1	2	1	0	65535			1	10
0	0	16	0	3			1	2	1	0	65535			1	10
0	0	16	0	3			1	2	1	0	65535			1	10
0	0	16	0	3			1	2	1	0	65535			1	10
0	0	16	0	3			0	2	1	0	65535			1	10
0	0	16	0	3			0	2	1	0	65535			1	10
0	0	16	0	3			0	2	1	0	65535			1	10
0	0	16	0	3			0	2	1	0	65535			1	10
0	0	16	0	3			0	2	1	0	65535			1	10
0	0	16	0	3			0	2	1	0	65535			1	10
0	0	16	0	3			0	2	1	0	65535			1	10
0	0	16	0	3			0	2	1	0	65535			1	10
0	0	16	0	3			0	2	1	0	65535			1	10
0	0	16	0	3			0	2	1	0	65535			1	10
0	0	16	0	3			0	2	1	0	65535			1	10
0	0	16	0	3			0	2	1	0	65535			1	10
0	0	16	0	3			0	2	1	0	65535			1	10
0	0	16	0	3			0	2	1	0	65535			1	10
0	0	16	0	3			0	2	1	0	65535			1	10
0	0	16	0	3			0	2	1	0	65535			1	10
0	0	16	0	3			0	2	1	0	65535			1	10
0	0	16	0	3			0	2	1	0	65535			1	10
0	0	16	0	3			0	2	1	0	65535			1	10
0	0	16	0	3			0	2	1	0	65535			1	10
0	0	16	0	3			0	2	1	0	65535			1	10
0	0	16	0	3			0	2	1	0	65535			1	10
0	0	16	0	3			0	2	1	0	65535			1	10
1	1	18	3	4	3	1	0	3	1	1	20	1	-10.48775715	3	5
1	0	18	0	4	3	1	0	3	1	1	0	2	12.2239536	3	5
1	0	18	0	4	3	0	0	3	1	1	-10	3	17.26392326	3	5
1	1	18	2	4	3	1	1	3	1	1	-20	2	32.2239536	3	5
1	1	18	3	4	3	1	1	3	1	1	20	3	-9.570288046	3	5
1	0	18	0	4	3	0	1	3	1	1	-10	1	14.11383271	3	5
1	0	18	0	4	3	1	0	3	1	1	0	1	7.824343976	3	5
1	0	18	0	4	3	1	0	3	1	1	0	3	10.42971195	3	5
1	0	18	0	4	3	1	1	3	1	1	-20	1	35.2682423	3	5
1	1	18	3	4	3	1	1	3	1	1	20	2	-6.000474293	3	5
1	1	18	3	4	3	0	1	3	1	1	10	3	-1.800998986	3	5
1	0	18	0	4	3	0	1	3	1	1	-10	2	22.21973547	3	5
1	0	18	0	4	3	0	1	3	1	1	10	1	-3.692266766	3	5
1	0	18	0	4	3	1	1	3	1	1	-20	3	30.94679298	3	5
1	0	18	0	4	3	0	1	3	1	1	10	2	-7.262048966	3	5
0	1	18	1	4			0	3	1	1	65535			3	5
0	1	18	1	4			1	3	1	1	65535			3	5
0	1	18	1	4			1	3	1	1	65535			3	5
0	1	18	1	4			1	3	1	1	65535			3	5
0	1	18	1	4			1	3	1	1	65535			3	5
0	0	18	0	4			0	3	1	1	65535			3	5
0	0	18	0	4			0	3	1	1	65535			3	5
0	0	18	0	4			0	3	1	1	65535			3	5
0	0	18	0	4			0	3	1	1	65535			3	5
0	0	18	0	4			0	3	1	1	65535			3	5
0	0	18	0	4			0	3	1	1	65535			3	5
0	0	18	0	4			0	3	1	1	65535			3	5
0	0	18	0	4			0	3	1	1	65535			3	5
0	0	18	0	4			0	3	1	1	65535			3	5
0	0	18	0	4			0	3	1	1	65535			3	5
0	0	18	0	4			0	3	1	1	65535			3	5
0	0	18	0	4			0	3	1	1	65535			3	5
0	0	18	0	4			0	3	1	1	65535			3	5
0	0	18	0	4			0	3	1	1	65535			3	5
0	0	18	0	4			0	3	1	1	65535			3	5
0	0	18	0	4			0	3	1	1	65535			3	5
0	0	18	0	4			0	3	1	1	65535			3	5
0	0	18	0	4			0	3	1	1	65535			3	5
0	0	18	0	4			0	3	1	1	65535			3	5
0	0	18	0	4			0	3	1	1	65535			3	5
0	0	18	0	4			0	3	1	1	65535			3	5
0	0	18	0	4			1	3	1	1	65535			3	5
0	0	18	0	4			1	3	1	1	65535			3	5
0	0	18	0	4			1	3	1	1	65535			3	5
0	0	18	0	4			1	3	1	1	65535			3	5
0	0	18	0	4			0	3	1	1	65535			3	5
0	0	18	0	4			0	3	1	1	65535			3	5
0	0	18	0	4			0	3	1	1	65535			3	5
0	0	18	0	4			0	3	1	1	65535			3	5
0	0	18	0	4			0	3	1	1	65535			3	5
0	0	18	0	4			0	3	1	1	65535			3	5
0	0	18	0	4			0	3	1	1	65535			3	5
0	0	18	0	4			0	3	1	1	65535			3	5
0	0	18	0	4			0	3	1	1	65535			3	5
0	0	18	0	4			0	3	1	1	65535			3	5
0	0	18	0	4			1	3	1	1	65535			3	5
0	0	18	0	4			1	3	1	1	65535			3	5
0	0	18	0	4			1	3	1	1	65535			3	5
0	0	18	0	4			1	3	1	1	65535			3	5
0	0	18	0	4			1	3	1	1	65535			3	5
0	0	18	0	4			1	3	1	1	65535			3	5
0	0	18	0	4			1	3	1	1	65535			3	5
0	0	18	0	4			1	3	1	1	65535			3	5
0	0	18	0	4			1	3	1	1	65535			3	5
0	0	18	0	4			1	3	1	1	65535			3	5
0	0	18	0	4			1	3	1	1	65535			3	5
0	0	18	0	4			1	3	1	1	65535			3	5
0	0	18	0	4			1	3	1	1	65535			3	5
0	0	18	0	4			1	3	1	1	65535			3	5
0	0	18	0	4			1	3	1	1	65535			3	5
0	0	18	0	4			1	3	1	1	65535			3	5
0	0	18	0	4			1	3	1	1	65535			3	5
0	0	18	0	4			1	3	1	1	65535			3	5
0	0	18	0	4			1	3	1	1	65535			3	5
0	0	18	0	4			1	3	1	1	65535			3	5
0	0	18	0	4			1	3	1	1	65535			3	5
1	0	20	0	1	3	1	0	1	1	1	-20	1	33.81113518	3	5
1	1	20	0	1	3	1	0	1	1	1	20	3	-11.32857783	3	5
1	0	20	0	1	3	1	1	1	1	1	-20	3	28.67142217	3	5
1	0	20	0	1	3	0	0	1	1	1	-10	1	10.44341521	3	5
1	0	20	0	1	3	1	0	1	1	1	0	2	10.2895462	3	5
1	1	20	1	1	3	0	0	1	1	1	10	2	-6.816760408	3	5
1	0	20	0	1	3	0	0	1	1	1	10	1	-3.752250219	3	5
1	1	20	0	1	3	1	1	1	1	1	20	1	-12.42110961	3	5
1	1	20	0	1	3	0	1	1	1	1	10	3	-4.815556704	3	5
1	1	20	1	1	3	1	1	1	1	1	20	2	-9.710453805	3	5
1	0	20	0	1	3	1	0	1	1	1	0	1	12.338053	3	5
1	0	20	0	1	3	0	0	1	1	1	-10	2	11.61437803	3	5
1	0	20	0	1	3	1	0	1	1	1	-20	2	30.46566382	3	5
1	0	20	0	1	3	0	1	1	1	1	-10	3	26.2086022	3	5
1	0	20	0	1	3	1	1	1	1	1	0	3	8.671422174	3	5
0	1	20	1	1			0	1	1	1	65535			3	5
0	1	20	1	1			0	1	1	1	65535			3	5
0	1	20	1	1			1	1	1	1	65535			3	5
0	1	20	1	1			1	1	1	1	65535			3	5
0	1	20	1	1			1	1	1	1	65535			3	5
0	0	20	0	1			0	1	1	1	65535			3	5
0	0	20	0	1			0	1	1	1	65535			3	5
0	0	20	0	1			0	1	1	1	65535			3	5
0	0	20	0	1			0	1	1	1	65535			3	5
0	0	20	0	1			0	1	1	1	65535			3	5
0	0	20	0	1			0	1	1	1	65535			3	5
0	0	20	0	1			0	1	1	1	65535			3	5
0	0	20	0	1			0	1	1	1	65535			3	5
0	0	20	0	1			0	1	1	1	65535			3	5
0	0	20	0	1			0	1	1	1	65535			3	5
0	0	20	0	1			0	1	1	1	65535			3	5
0	0	20	0	1			0	1	1	1	65535			3	5
0	0	20	0	1			1	1	1	1	65535			3	5
0	0	20	0	1			1	1	1	1	65535			3	5
0	0	20	0	1			1	1	1	1	65535			3	5
0	0	20	0	1			1	1	1	1	65535			3	5
0	0	20	0	1			1	1	1	1	65535			3	5
0	0	20	0	1			1	1	1	1	65535			3	5
0	0	20	0	1			1	1	1	1	65535			3	5
0	0	20	0	1			0	1	1	1	65535			3	5
0	0	20	0	1			0	1	1	1	65535			3	5
0	0	20	0	1			0	1	1	1	65535			3	5
0	0	20	0	1			0	1	1	1	65535			3	5
0	0	20	0	1			0	1	1	1	65535			3	5
0	0	20	0	1			0	1	1	1	65535			3	5
0	0	20	0	1			0	1	1	1	65535			3	5
0	0	20	0	1			0	1	1	1	65535			3	5
0	0	20	0	1			0	1	1	1	65535			3	5
0	0	20	0	1			0	1	1	1	65535			3	5
0	0	20	0	1			0	1	1	1	65535			3	5
0	0	20	0	1			0	1	1	1	65535			3	5
0	0	20	0	1			1	1	1	1	65535			3	5
0	0	20	0	1			1	1	1	1	65535			3	5
0	0	20	0	1			1	1	1	1	65535			3	5
0	0	20	0	1			1	1	1	1	65535			3	5
0	0	20	0	1			1	1	1	1	65535			3	5
0	0	20	0	1			1	1	1	1	65535			3	5
0	0	20	0	1			0	1	1	1	65535			3	5
0	0	20	0	1			0	1	1	1	65535			3	5
0	0	20	0	1			0	1	1	1	65535			3	5
0	0	20	0	1			0	1	1	1	65535			3	5
0	0	20	0	1			0	1	1	1	65535			3	5
0	0	20	0	1			0	1	1	1	65535			3	5
0	0	20	0	1			0	1	1	1	65535			3	5
0	0	20	0	1			0	1	1	1	65535			3	5
0	0	20	0	1			1	1	1	1	65535			3	5
0	0	20	0	1			1	1	1	1	65535			3	5
0	0	20	0	1			1	1	1	1	65535			3	5
0	0	20	0	1			1	1	1	1	65535			3	5
0	0	20	0	1			1	1	1	1	65535			3	5
0	0	20	0	1			1	1	1	1	65535			3	5
0	0	20	0	1			1	1	1	1	65535			3	5
1	1	21	1	4	3	0	0	2	1	2	20	1	-22.3898011	4	4
1	0	21	0	4	3	0	0	2	1	2	0	1	3.107382414	4	4
1	0	21	0	4	3	0	0	2	1	2	-20	2	31.00103249	4	4
1	0	21	0	4	3	0	1	2	1	2	0	3	7.881823796	4	4
1	0	21	0	4	3	1	1	2	1	2	10	2	1.753842193	4	4
1	1	21	1	4	3	0	1	2	1	2	20	2	-13.35714821	4	4
1	0	21	0	4	3	0	0	2	1	2	-20	1	23.6437213	4	4
1	0	21	0	4	3	0	0	2	1	2	-20	3	31.03145017	4	4
1	1	21	0	4	3	0	1	2	1	2	0	2	4.939349757	4	4
1	0	21	0	4	3	1	1	2	1	2	-10	2	21.57772457	4	4
1	0	21	0	4	3	0	1	2	1	2	20	3	-2.503219424	4	4
1	0	21	0	4	3	1	1	2	1	2	10	1	4.016854769	4	4
1	0	21	0	4	3	1	1	2	1	2	10	3	0.476681573	4	4
1	1	21	0	4	3	1	1	2	1	2	-10	3	19.95960055	4	4
1	0	21	0	4	3	1	1	2	1	2	-10	1	21.95309064	4	4
0	1	21	1	4			0	2	1	2	65535			4	4
0	1	21	1	4			1	2	1	2	65535			4	4
0	1	21	1	4			1	2	1	2	65535			4	4
0	1	21	1	4			1	2	1	2	65535			4	4
0	0	21	0	4			0	2	1	2	65535			4	4
0	0	21	0	4			0	2	1	2	65535			4	4
0	0	21	0	4			0	2	1	2	65535			4	4
0	0	21	0	4			0	2	1	2	65535			4	4
0	0	21	0	4			0	2	1	2	65535			4	4
0	0	21	0	4			0	2	1	2	65535			4	4
0	0	21	0	4			0	2	1	2	65535			4	4
0	0	21	0	4			0	2	1	2	65535			4	4
0	0	21	0	4			1	2	1	2	65535			4	4
0	0	21	0	4			1	2	1	2	65535			4	4
0	0	21	0	4			1	2	1	2	65535			4	4
0	0	21	0	4			1	2	1	2	65535			4	4
0	0	21	0	4			1	2	1	2	65535			4	4
0	0	21	0	4			1	2	1	2	65535			4	4
0	0	21	0	4			1	2	1	2	65535			4	4
0	0	21	0	4			1	2	1	2	65535			4	4
0	0	21	0	4			1	2	1	2	65535			4	4
0	0	21	0	4			1	2	1	2	65535			4	4
0	0	21	0	4			1	2	1	2	65535			4	4
0	0	21	0	4			0	2	1	2	65535			4	4
0	0	21	0	4			0	2	1	2	65535			4	4
0	0	21	0	4			0	2	1	2	65535			4	4
0	0	21	0	4			0	2	1	2	65535			4	4
0	0	21	0	4			0	2	1	2	65535			4	4
0	0	21	0	4			0	2	1	2	65535			4	4
0	0	21	0	4			0	2	1	2	65535			4	4
0	0	21	0	4			0	2	1	2	65535			4	4
0	0	21	0	4			0	2	1	2	65535			4	4
0	0	21	0	4			0	2	1	2	65535			4	4
0	0	21	0	4			0	2	1	2	65535			4	4
0	0	21	0	4			1	2	1	2	65535			4	4
0	0	21	0	4			1	2	1	2	65535			4	4
0	0	21	0	4			1	2	1	2	65535			4	4
0	0	21	0	4			1	2	1	2	65535			4	4
0	0	21	0	4			1	2	1	2	65535			4	4
0	0	21	0	4			1	2	1	2	65535			4	4
0	0	21	0	4			1	2	1	2	65535			4	4
0	0	21	0	4			1	2	1	2	65535			4	4
0	0	21	0	4			1	2	1	2	65535			4	4
0	0	21	0	4			1	2	1	2	65535			4	4
0	0	21	0	4			1	2	1	2	65535			4	4
0	0	21	0	4			1	2	1	2	65535			4	4
0	0	21	0	4			1	2	1	2	65535			4	4
0	0	21	0	4			1	2	1	2	65535			4	4
0	0	21	0	4			1	2	1	2	65535			4	4
0	0	21	0	4			1	2	1	2	65535			4	4
0	0	21	0	4			1	2	1	2	65535			4	4
0	0	21	0	4			1	2	1	2	65535			4	4
0	0	21	0	4			1	2	1	2	65535			4	4
0	0	21	0	4			1	2	1	2	65535			4	4
0	0	21	0	4			1	2	1	2	65535			4	4
0	0	21	0	4			1	2	1	2	65535			4	4
0	0	21	0	4			1	2	1	2	65535			4	4
0	0	21	0	4			1	2	1	2	65535			4	4
0	0	21	0	4			1	2	1	2	65535			4	4
0	0	21	0	4			1	2	1	2	65535			4	4
1	0	24	0	1	3	0	1	2	0	0	20	1	-22.3898011	5	8
1	1	24	0	1	3	0	1	2	0	0	0	1	3.107382414	5	8
1	0	24	0	1	3	0	1	2	0	0	-20	2	31.00103249	5	8
1	0	24	0	1	3	0	0	2	0	0	0	3	7.881823796	5	8
1	1	24	1	1	3	1	0	2	0	0	10	2	1.753842193	5	8
1	1	24	1	1	3	0	0	2	0	0	20	2	-13.35714821	5	8
1	0	24	0	1	3	0	1	2	0	0	-20	1	23.6437213	5	8
1	0	24	0	1	3	0	1	2	0	0	-20	3	31.03145017	5	8
1	1	24	1	1	3	0	1	2	0	0	0	2	4.939349757	5	8
1	1	24	0	1	3	1	1	2	0	0	-10	2	21.57772457	5	8
1	1	24	1	1	3	0	1	2	0	0	20	3	-2.503219424	5	8
1	0	24	0	1	3	1	1	2	0	0	10	1	4.016854769	5	8
1	1	24	1	1	3	1	1	2	0	0	10	3	0.476681573	5	8
1	0	24	0	1	3	1	1	2	0	0	-10	3	19.95960055	5	8
1	1	24	0	1	3	1	1	2	0	0	-10	1	21.95309064	5	8
0	1	24	1	1			1	2	0	0	65535			5	8
0	1	24	1	1			0	2	0	0	65535			5	8
0	1	24	1	1			0	2	0	0	65535			5	8
0	1	24	1	1			1	2	0	0	65535			5	8
0	1	24	1	1			1	2	0	0	65535			5	8
0	1	24	1	1			1	2	0	0	65535			5	8
0	1	24	1	1			1	2	0	0	65535			5	8
0	1	24	1	1			1	2	0	0	65535			5	8
0	0	24	0	1			1	2	0	0	65535			5	8
0	0	24	0	1			1	2	0	0	65535			5	8
0	0	24	0	1			1	2	0	0	65535			5	8
0	0	24	0	1			1	2	0	0	65535			5	8
0	0	24	0	1			1	2	0	0	65535			5	8
0	0	24	0	1			1	2	0	0	65535			5	8
0	0	24	0	1			1	2	0	0	65535			5	8
0	0	24	0	1			0	2	0	0	65535			5	8
0	0	24	0	1			0	2	0	0	65535			5	8
0	0	24	0	1			0	2	0	0	65535			5	8
0	0	24	0	1			0	2	0	0	65535			5	8
0	0	24	0	1			0	2	0	0	65535			5	8
0	0	24	0	1			0	2	0	0	65535			5	8
0	0	24	0	1			0	2	0	0	65535			5	8
0	0	24	0	1			0	2	0	0	65535			5	8
0	0	24	0	1			0	2	0	0	65535			5	8
0	0	24	0	1			1	2	0	0	65535			5	8
0	0	24	0	1			1	2	0	0	65535			5	8
0	0	24	0	1			1	2	0	0	65535			5	8
0	0	24	0	1			1	2	0	0	65535			5	8
0	0	24	0	1			1	2	0	0	65535			5	8
0	0	24	0	1			1	2	0	0	65535			5	8
0	0	24	0	1			1	2	0	0	65535			5	8
0	0	24	0	1			1	2	0	0	65535			5	8
0	0	24	0	1			1	2	0	0	65535			5	8
0	0	24	0	1			1	2	0	0	65535			5	8
0	0	24	0	1			1	2	0	0	65535			5	8
0	0	24	0	1			1	2	0	0	65535			5	8
0	0	24	0	1			1	2	0	0	65535			5	8
0	0	24	0	1			1	2	0	0	65535			5	8
0	0	24	0	1			1	2	0	0	65535			5	8
0	0	24	0	1			1	2	0	0	65535			5	8
0	0	24	0	1			1	2	0	0	65535			5	8
0	0	24	0	1			1	2	0	0	65535			5	8
0	0	24	0	1			1	2	0	0	65535			5	8
0	0	24	0	1			1	2	0	0	65535			5	8
0	0	24	0	1			1	2	0	0	65535			5	8
0	0	24	0	1			1	2	0	0	65535			5	8
0	0	24	0	1			1	2	0	0	65535			5	8
0	0	24	0	1			1	2	0	0	65535			5	8
0	0	24	0	1			1	2	0	0	65535			5	8
0	0	24	0	1			1	2	0	0	65535			5	8
0	0	24	0	1			1	2	0	0	65535			5	8
0	0	24	0	1			1	2	0	0	65535			5	8
0	0	24	0	1			1	2	0	0	65535			5	8
0	0	24	0	1			1	2	0	0	65535			5	8
0	0	24	0	1			1	2	0	0	65535			5	8
0	0	24	0	1			1	2	0	0	65535			5	8
0	0	24	0	1			1	2	0	0	65535			5	8
0	0	24	0	1			1	2	0	0	65535			5	8
1	0	25	0	1	1	1	0	1	0	0	-20	3	28.2640388	3	8
1	1	25	3	1	1	0	0	1	0	0	10	1	-4.083737032	3	8
1	1	25	2	1	1	1	0	1	0	0	0	3	5.907239882	3	8
1	1	25	4	1	1	1	1	1	0	0	20	1	-14.87678009	3	8
1	0	25	0	1	1	0	1	1	0	0	-10	3	23.32631683	3	8
1	0	25	0	1	1	0	1	1	0	0	-10	2	22.41584003	3	8
1	1	25	1	1	1	1	1	1	0	0	0	1	4.928546205	3	8
1	0	25	0	1	1	1	1	1	0	0	-20	2	27.50851544	3	8
1	1	25	3	1	1	0	0	1	0	0	10	3	-3.387326045	3	8
1	1	25	4	1	1	1	0	1	0	0	20	3	-9.647650202	3	8
1	1	25	4	1	1	1	0	1	0	0	20	2	-13.70260681	3	8
1	0	25	0	1	1	1	0	1	0	0	-20	1	27.08978081	3	8
1	0	25	0	1	1	1	0	1	0	0	0	2	12.61838744	3	8
1	0	25	0	1	1	0	1	1	0	0	-10	1	10.00718631	3	8
1	1	25	4	1	1	0	1	1	0	0	10	2	-6.69090272	3	8
0	1	25	1	1			0	1	0	0	65535			3	8
0	1	25	1	1			0	1	0	0	65535			3	8
0	1	25	1	1			1	1	0	0	65535			3	8
0	1	25	1	1			1	1	0	0	65535			3	8
0	1	25	1	1			0	1	0	0	65535			3	8
0	1	25	1	1			0	1	0	0	65535			3	8
0	1	25	1	1			0	1	0	0	65535			3	8
0	1	25	1	1			1	1	0	0	65535			3	8
0	0	25	0	1			0	1	0	0	65535			3	8
0	0	25	0	1			0	1	0	0	65535			3	8
0	0	25	0	1			0	1	0	0	65535			3	8
0	0	25	0	1			0	1	0	0	65535			3	8
0	0	25	0	1			0	1	0	0	65535			3	8
0	0	25	0	1			0	1	0	0	65535			3	8
0	0	25	0	1			0	1	0	0	65535			3	8
0	0	25	0	1			0	1	0	0	65535			3	8
0	0	25	0	1			0	1	0	0	65535			3	8
0	0	25	0	1			0	1	0	0	65535			3	8
0	0	25	0	1			0	1	0	0	65535			3	8
0	0	25	0	1			1	1	0	0	65535			3	8
0	0	25	0	1			1	1	0	0	65535			3	8
0	0	25	0	1			1	1	0	0	65535			3	8
0	0	25	0	1			1	1	0	0	65535			3	8
0	0	25	0	1			1	1	0	0	65535			3	8
0	0	25	0	1			1	1	0	0	65535			3	8
0	0	25	0	1			1	1	0	0	65535			3	8
0	0	25	0	1			1	1	0	0	65535			3	8
0	0	25	0	1			1	1	0	0	65535			3	8
0	0	25	0	1			1	1	0	0	65535			3	8
0	0	25	0	1			1	1	0	0	65535			3	8
0	0	25	0	1			1	1	0	0	65535			3	8
0	0	25	0	1			1	1	0	0	65535			3	8
0	0	25	0	1			1	1	0	0	65535			3	8
0	0	25	0	1			1	1	0	0	65535			3	8
0	0	25	0	1			1	1	0	0	65535			3	8
0	0	25	0	1			1	1	0	0	65535			3	8
0	0	25	0	1			1	1	0	0	65535			3	8
0	0	25	0	1			0	1	0	0	65535			3	8
0	0	25	0	1			0	1	0	0	65535			3	8
0	0	25	0	1			0	1	0	0	65535			3	8
0	0	25	0	1			0	1	0	0	65535			3	8
0	0	25	0	1			0	1	0	0	65535			3	8
0	0	25	0	1			0	1	0	0	65535			3	8
0	0	25	0	1			0	1	0	0	65535			3	8
0	0	25	0	1			0	1	0	0	65535			3	8
0	0	25	0	1			0	1	0	0	65535			3	8
0	0	25	0	1			0	1	0	0	65535			3	8
0	0	25	0	1			0	1	0	0	65535			3	8
0	0	25	0	1			0	1	0	0	65535			3	8
0	0	25	0	1			1	1	0	0	65535			3	8
0	0	25	0	1			1	1	0	0	65535			3	8
0	0	25	0	1			1	1	0	0	65535			3	8
0	0	25	0	1			1	1	0	0	65535			3	8
0	0	25	0	1			1	1	0	0	65535			3	8
0	0	25	0	1			1	1	0	0	65535			3	8
1	1	27	3	2	2	0	0	2	1	2	0	2	-7.25883655	3	12
1	1	27	4	2	2	1	0	2	1	2	10	3	-9.118112226	3	12
1	0	27	0	2	2	0	0	2	1	2	-20	3	15.73174077	3	12
1	1	27	4	2	2	0	1	2	1	2	20	2	-29.15173013	3	12
1	1	27	2	2	2	0	1	2	1	2	0	3	-6.889836104	3	12
1	1	27	4	2	2	0	0	2	1	2	20	3	-26.8898361	3	12
1	1	27	3	2	2	0	0	2	1	2	20	1	-26.15690579	3	12
1	1	27	2	2	2	0	0	2	1	2	0	1	-6.309461585	3	12
1	1	27	1	2	2	1	0	2	1	2	10	1	1.535094568	3	12
1	1	27	1	2	2	1	1	2	1	2	-10	3	10.88188777	3	12
1	1	27	0	2	2	1	1	2	1	2	-10	2	12.41541196	3	12
1	0	27	0	2	2	0	1	2	1	2	-20	2	15.6556346	3	12
1	0	27	0	2	2	0	1	2	1	2	-20	1	15.65487664	3	12
1	1	27	0	2	2	1	1	2	1	2	-10	1	13.61783246	3	12
1	1	27	3	2	2	1	1	2	1	2	10	2	-7.584588042	3	12
0	1	27	1	2			0	2	1	2	65535			3	12
0	1	27	1	2			0	2	1	2	65535			3	12
0	1	27	1	2			1	2	1	2	65535			3	12
0	1	27	1	2			1	2	1	2	65535			3	12
0	1	27	1	2			0	2	1	2	65535			3	12
0	1	27	1	2			0	2	1	2	65535			3	12
0	1	27	1	2			0	2	1	2	65535			3	12
0	1	27	1	2			0	2	1	2	65535			3	12
0	1	27	1	2			1	2	1	2	65535			3	12
0	1	27	1	2			1	2	1	2	65535			3	12
0	1	27	1	2			1	2	1	2	65535			3	12
0	1	27	1	2			1	2	1	2	65535			3	12
0	0	27	0	2			0	2	1	2	65535			3	12
0	0	27	0	2			0	2	1	2	65535			3	12
0	0	27	0	2			0	2	1	2	65535			3	12
0	0	27	0	2			0	2	1	2	65535			3	12
0	0	27	0	2			0	2	1	2	65535			3	12
0	0	27	0	2			0	2	1	2	65535			3	12
0	0	27	0	2			0	2	1	2	65535			3	12
0	0	27	0	2			1	2	1	2	65535			3	12
0	0	27	0	2			1	2	1	2	65535			3	12
0	0	27	0	2			1	2	1	2	65535			3	12
0	0	27	0	2			1	2	1	2	65535			3	12
0	0	27	0	2			1	2	1	2	65535			3	12
0	0	27	0	2			1	2	1	2	65535			3	12
0	0	27	0	2			1	2	1	2	65535			3	12
0	0	27	0	2			1	2	1	2	65535			3	12
0	0	27	0	2			0	2	1	2	65535			3	12
0	0	27	0	2			0	2	1	2	65535			3	12
0	0	27	0	2			0	2	1	2	65535			3	12
0	0	27	0	2			0	2	1	2	65535			3	12
0	0	27	0	2			0	2	1	2	65535			3	12
0	0	27	0	2			0	2	1	2	65535			3	12
0	0	27	0	2			0	2	1	2	65535			3	12
0	0	27	0	2			0	2	1	2	65535			3	12
0	0	27	0	2			0	2	1	2	65535			3	12
0	0	27	0	2			0	2	1	2	65535			3	12
0	0	27	0	2			0	2	1	2	65535			3	12
0	0	27	0	2			0	2	1	2	65535			3	12
0	0	27	0	2			0	2	1	2	65535			3	12
0	0	27	0	2			0	2	1	2	65535			3	12
0	0	27	0	2			0	2	1	2	65535			3	12
0	0	27	0	2			1	2	1	2	65535			3	12
0	0	27	0	2			1	2	1	2	65535			3	12
0	0	27	0	2			1	2	1	2	65535			3	12
0	0	27	0	2			1	2	1	2	65535			3	12
0	0	27	0	2			1	2	1	2	65535			3	12
0	0	27	0	2			1	2	1	2	65535			3	12
0	0	27	0	2			1	2	1	2	65535			3	12
0	0	27	0	2			1	2	1	2	65535			3	12
0	0	27	0	2			1	2	1	2	65535			3	12
0	0	27	0	2			1	2	1	2	65535			3	12
0	0	27	0	2			1	2	1	2	65535			3	12
0	0	27	0	2			1	2	1	2	65535			3	12
0	0	27	0	2			1	2	1	2	65535			3	12
0	0	27	0	2			1	2	1	2	65535			3	12
0	0	27	0	2			1	2	1	2	65535			3	12
1	0	28	0	2	3	1	0	2	1	1	-20	2	32.35430851	4	4
1	0	28	0	2	3	1	0	2	1	1	-20	1	32.32009745	4	4
1	0	28	0	2	3	0	0	2	1	1	10	3	-3.20618815	4	4
1	0	28	0	2	3	0	0	2	1	1	-10	3	16.79381185	4	4
1	1	28	2	2	3	1	0	2	1	1	20	2	-6.4705857	4	4
1	1	28	3	2	3	1	1	2	1	1	20	3	-10.04039945	4	4
1	1	28	2	2	3	1	1	2	1	1	20	1	-12.19792847	4	4
1	0	28	0	2	3	1	1	2	1	1	-20	3	29.95960055	4	4
1	0	28	0	2	3	0	1	2	1	1	-10	1	5.17597107	4	4
1	0	28	0	2	3	1	1	2	1	1	0	3	9.959600548	4	4
1	0	28	0	2	3	0	1	2	1	1	-10	2	16.64285179	4	4
1	1	28	2	2	3	0	1	2	1	1	10	1	-9.22527877	4	4
1	0	28	0	2	3	1	1	2	1	1	0	2	11.75384219	4	4
1	0	28	0	2	3	1	1	2	1	1	0	1	13.91891482	4	4
1	0	28	0	2	3	0	1	2	1	1	10	2	-7.097443599	4	4
0	1	28	1	2			0	2	1	1	65535			4	4
0	1	28	1	2			1	2	1	1	65535			4	4
0	1	28	1	2			1	2	1	1	65535			4	4
0	1	28	1	2			1	2	1	1	65535			4	4
0	0	28	0	2			0	2	1	1	65535			4	4
0	0	28	0	2			0	2	1	1	65535			4	4
0	0	28	0	2			0	2	1	1	65535			4	4
0	0	28	0	2			0	2	1	1	65535			4	4
0	0	28	0	2			0	2	1	1	65535			4	4
0	0	28	0	2			0	2	1	1	65535			4	4
0	0	28	0	2			0	2	1	1	65535			4	4
0	0	28	0	2			0	2	1	1	65535			4	4
0	0	28	0	2			0	2	1	1	65535			4	4
0	0	28	0	2			0	2	1	1	65535			4	4
0	0	28	0	2			0	2	1	1	65535			4	4
0	0	28	0	2			0	2	1	1	65535			4	4
0	0	28	0	2			0	2	1	1	65535			4	4
0	0	28	0	2			0	2	1	1	65535			4	4
0	0	28	0	2			0	2	1	1	65535			4	4
0	0	28	0	2			0	2	1	1	65535			4	4
0	0	28	0	2			0	2	1	1	65535			4	4
0	0	28	0	2			0	2	1	1	65535			4	4
0	0	28	0	2			0	2	1	1	65535			4	4
0	0	28	0	2			1	2	1	1	65535			4	4
0	0	28	0	2			1	2	1	1	65535			4	4
0	0	28	0	2			1	2	1	1	65535			4	4
0	0	28	0	2			1	2	1	1	65535			4	4
0	0	28	0	2			1	2	1	1	65535			4	4
0	0	28	0	2			1	2	1	1	65535			4	4
0	0	28	0	2			1	2	1	1	65535			4	4
0	0	28	0	2			1	2	1	1	65535			4	4
0	0	28	0	2			1	2	1	1	65535			4	4
0	0	28	0	2			1	2	1	1	65535			4	4
0	0	28	0	2			1	2	1	1	65535			4	4
0	0	28	0	2			1	2	1	1	65535			4	4
0	0	28	0	2			1	2	1	1	65535			4	4
0	0	28	0	2			1	2	1	1	65535			4	4
0	0	28	0	2			1	2	1	1	65535			4	4
0	0	28	0	2			1	2	1	1	65535			4	4
0	0	28	0	2			1	2	1	1	65535			4	4
0	0	28	0	2			1	2	1	1	65535			4	4
0	0	28	0	2			1	2	1	1	65535			4	4
0	0	28	0	2			1	2	1	1	65535			4	4
0	0	28	0	2			1	2	1	1	65535			4	4
0	0	28	0	2			1	2	1	1	65535			4	4
0	0	28	0	2			1	2	1	1	65535			4	4
0	0	28	0	2			1	2	1	1	65535			4	4
0	0	28	0	2			1	2	1	1	65535			4	4
0	0	28	0	2			1	2	1	1	65535			4	4
0	0	28	0	2			1	2	1	1	65535			4	4
0	0	28	0	2			1	2	1	1	65535			4	4
0	0	28	0	2			1	2	1	1	65535			4	4
0	0	28	0	2			1	2	1	1	65535			4	4
0	0	28	0	2			1	2	1	1	65535			4	4
0	0	28	0	2			1	2	1	1	65535			4	4
0	0	28	0	2			1	2	1	1	65535			4	4
0	0	28	0	2			1	2	1	1	65535			4	4
0	0	28	0	2			1	2	1	1	65535			4	4
0	0	28	0	2			1	2	1	1	65535			4	4
1	0	29	0	1	2	1	1	1	0	0	10	3	-10.64177535	4	13
1	0	29	0	1	2	0	1	1	0	0	-20	2	8.156235837	4	13
1	1	29	0	1	2	0	1	1	0	0	0	2	-8.02815595	4	13
1	1	29	2	1	2	0	1	1	0	0	0	3	-7.318942495	4	13
1	1	29	0	1	2	1	1	1	0	0	-10	3	9.358224646	4	13
1	1	29	4	1	2	0	1	1	0	0	20	2	-30.27644328	4	13
1	1	29	1	1	2	1	1	1	0	0	-10	1	12.40553511	4	13
1	1	29	2	1	2	1	1	1	0	0	10	2	-9.538891491	4	13
1	1	29	1	1	2	0	1	1	0	0	-20	1	16.93959172	4	13
1	1	29	0	1	2	1	1	1	0	0	-10	2	8.123050438	4	13
1	1	29	4	1	2	0	1	1	0	0	20	3	-29.67122164	4	13
1	1	29	3	1	2	0	0	1	0	0	-20	3	12.68105751	4	13
1	1	29	3	1	2	0	0	1	0	0	20	1	-27.7580913	4	13
1	1	29	1	1	2	0	0	1	0	0	0	1	-5.416678742	4	13
1	1	29	0	1	2	1	0	1	0	0	10	1	-1.020306391	4	13
0	1	29	1	1			1	1	0	0	65535			4	13
0	1	29	1	1			1	1	0	0	65535			4	13
0	1	29	1	1			1	1	0	0	65535			4	13
0	1	29	1	1			1	1	0	0	65535			4	13
0	1	29	1	1			1	1	0	0	65535			4	13
0	1	29	1	1			1	1	0	0	65535			4	13
0	1	29	1	1			1	1	0	0	65535			4	13
0	1	29	1	1			1	1	0	0	65535			4	13
0	1	29	1	1			1	1	0	0	65535			4	13
0	1	29	1	1			0	1	0	0	65535			4	13
0	1	29	1	1			0	1	0	0	65535			4	13
0	1	29	1	1			0	1	0	0	65535			4	13
0	1	29	1	1			0	1	0	0	65535			4	13
0	0	29	0	1			1	1	0	0	65535			4	13
0	0	29	0	1			1	1	0	0	65535			4	13
0	0	29	0	1			1	1	0	0	65535			4	13
0	0	29	0	1			1	1	0	0	65535			4	13
0	0	29	0	1			1	1	0	0	65535			4	13
0	0	29	0	1			1	1	0	0	65535			4	13
0	0	29	0	1			1	1	0	0	65535			4	13
0	0	29	0	1			1	1	0	0	65535			4	13
0	0	29	0	1			1	1	0	0	65535			4	13
0	0	29	0	1			1	1	0	0	65535			4	13
0	0	29	0	1			1	1	0	0	65535			4	13
0	0	29	0	1			1	1	0	0	65535			4	13
0	0	29	0	1			1	1	0	0	65535			4	13
0	0	29	0	1			1	1	0	0	65535			4	13
0	0	29	0	1			1	1	0	0	65535			4	13
0	0	29	0	1			1	1	0	0	65535			4	13
0	0	29	0	1			1	1	0	0	65535			4	13
0	0	29	0	1			1	1	0	0	65535			4	13
0	0	29	0	1			1	1	0	0	65535			4	13
0	0	29	0	1			1	1	0	0	65535			4	13
0	0	29	0	1			1	1	0	0	65535			4	13
0	0	29	0	1			1	1	0	0	65535			4	13
0	0	29	0	1			1	1	0	0	65535			4	13
0	0	29	0	1			1	1	0	0	65535			4	13
0	0	29	0	1			1	1	0	0	65535			4	13
0	0	29	0	1			1	1	0	0	65535			4	13
0	0	29	0	1			1	1	0	0	65535			4	13
0	0	29	0	1			1	1	0	0	65535			4	13
0	0	29	0	1			1	1	0	0	65535			4	13
0	0	29	0	1			0	1	0	0	65535			4	13
0	0	29	0	1			0	1	0	0	65535			4	13
0	0	29	0	1			0	1	0	0	65535			4	13
0	0	29	0	1			0	1	0	0	65535			4	13
0	0	29	0	1			0	1	0	0	65535			4	13
0	0	29	0	1			0	1	0	0	65535			4	13
0	0	29	0	1			0	1	0	0	65535			4	13
0	0	29	0	1			0	1	0	0	65535			4	13
0	0	29	0	1			0	1	0	0	65535			4	13
0	0	29	0	1			0	1	0	0	65535			4	13
0	0	29	0	1			0	1	0	0	65535			4	13
1	0	31	0	1	1	0	0	3	1	0	0	1	3.809868177	4	8
1	0	31	0	1	1	1	0	3	1	0	-10	3	24.50500871	4	8
1	0	31	0	1	1	0	0	3	1	0	20	1	-18.4756002	4	8
1	0	31	0	1	1	1	1	3	1	0	-10	1	19.73503199	4	8
1	1	31	1	1	1	0	1	3	1	0	0	3	11.83924565	4	8
1	1	31	0	1	1	1	1	3	1	0	-10	2	24.6190498	4	8
1	1	31	2	1	1	1	1	3	1	0	10	3	2.110639578	4	8
1	1	31	2	1	1	1	1	3	1	0	10	2	-2.309697315	4	8
1	0	31	0	1	1	0	1	3	1	0	-20	3	35.08460661	4	8
1	0	31	0	1	1	0	0	3	1	0	-20	2	29.77539691	4	8
1	1	31	2	1	1	0	0	3	1	0	0	2	6.828867832	4	8
1	1	31	2	1	1	1	0	3	1	0	10	1	-3.075059872	4	8
1	1	31	3	1	1	0	1	3	1	0	20	3	-8.756173263	4	8
1	1	31	4	1	1	0	1	3	1	0	20	2	-14.93261294	4	8
1	0	31	0	1	1	0	1	3	1	0	-20	1	35.75334676	4	8
0	1	31	1	1			1	3	1	0	65535			4	8
0	1	31	1	1			1	3	1	0	65535			4	8
0	1	31	1	1			1	3	1	0	65535			4	8
0	1	31	1	1			1	3	1	0	65535			4	8
0	1	31	1	1			0	3	1	0	65535			4	8
0	1	31	1	1			0	3	1	0	65535			4	8
0	1	31	1	1			1	3	1	0	65535			4	8
0	1	31	1	1			1	3	1	0	65535			4	8
0	0	31	0	1			0	3	1	0	65535			4	8
0	0	31	0	1			0	3	1	0	65535			4	8
0	0	31	0	1			0	3	1	0	65535			4	8
0	0	31	0	1			0	3	1	0	65535			4	8
0	0	31	0	1			0	3	1	0	65535			4	8
0	0	31	0	1			0	3	1	0	65535			4	8
0	0	31	0	1			0	3	1	0	65535			4	8
0	0	31	0	1			0	3	1	0	65535			4	8
0	0	31	0	1			0	3	1	0	65535			4	8
0	0	31	0	1			0	3	1	0	65535			4	8
0	0	31	0	1			0	3	1	0	65535			4	8
0	0	31	0	1			0	3	1	0	65535			4	8
0	0	31	0	1			1	3	1	0	65535			4	8
0	0	31	0	1			1	3	1	0	65535			4	8
0	0	31	0	1			1	3	1	0	65535			4	8
0	0	31	0	1			1	3	1	0	65535			4	8
0	0	31	0	1			1	3	1	0	65535			4	8
0	0	31	0	1			1	3	1	0	65535			4	8
0	0	31	0	1			1	3	1	0	65535			4	8
0	0	31	0	1			1	3	1	0	65535			4	8
0	0	31	0	1			1	3	1	0	65535			4	8
0	0	31	0	1			1	3	1	0	65535			4	8
0	0	31	0	1			1	3	1	0	65535			4	8
0	0	31	0	1			1	3	1	0	65535			4	8
0	0	31	0	1			1	3	1	0	65535			4	8
0	0	31	0	1			1	3	1	0	65535			4	8
0	0	31	0	1			1	3	1	0	65535			4	8
0	0	31	0	1			1	3	1	0	65535			4	8
0	0	31	0	1			1	3	1	0	65535			4	8
0	0	31	0	1			1	3	1	0	65535			4	8
0	0	31	0	1			1	3	1	0	65535			4	8
0	0	31	0	1			1	3	1	0	65535			4	8
0	0	31	0	1			1	3	1	0	65535			4	8
0	0	31	0	1			1	3	1	0	65535			4	8
0	0	31	0	1			1	3	1	0	65535			4	8
0	0	31	0	1			1	3	1	0	65535			4	8
0	0	31	0	1			0	3	1	0	65535			4	8
0	0	31	0	1			0	3	1	0	65535			4	8
0	0	31	0	1			0	3	1	0	65535			4	8
0	0	31	0	1			0	3	1	0	65535			4	8
0	0	31	0	1			0	3	1	0	65535			4	8
0	0	31	0	1			0	3	1	0	65535			4	8
0	0	31	0	1			0	3	1	0	65535			4	8
0	0	31	0	1			0	3	1	0	65535			4	8
0	0	31	0	1			0	3	1	0	65535			4	8
0	0	31	0	1			1	3	1	0	65535			4	8
0	0	31	0	1			1	3	1	0	65535			4	8
0	0	31	0	1			1	3	1	0	65535			4	8
0	0	31	0	1			1	3	1	0	65535			4	8
0	0	31	0	1			1	3	1	0	65535			4	8
0	0	31	0	1			1	3	1	0	65535			4	8
0	0	31	0	1			1	3	1	0	65535			4	8
0	0	31	0	1			1	3	1	0	65535			4	8
0	0	31	0	1			1	3	1	0	65535			4	8
1	1	32	3	6	3	0	1	2	1	1	-10	2	10.97966125	4	5
1	0	32	0	6	3	1	1	2	1	1	20	2	-9.710453805	4	5
1	0	32	0	6	3	0	0	2	1	1	10	1	-16.1122073	4	5
1	0	32	0	6	3	1	0	2	1	1	20	1	-12.80195438	4	5
1	0	32	0	6	3	1	0	2	1	1	-20	3	29.1885032	4	5
1	1	32	2	6	3	0	0	2	1	1	10	2	-3.735347545	4	5
1	0	32	0	6	3	1	0	2	1	1	20	3	-10.8114968	4	5
1	0	32	0	6	3	0	0	2	1	1	-10	3	16.59364542	4	5
1	1	32	1	6	3	1	0	2	1	1	-20	2	30.46566382	4	5
1	0	32	0	6	3	1	1	2	1	1	-20	1	30.66491226	4	5
1	1	32	1	6	3	0	1	2	1	1	-10	1	17.62954837	4	5
1	0	32	0	6	3	0	1	2	1	1	10	3	-3.406354578	4	5
1	1	32	1	6	3	1	1	2	1	1	0	3	8.671422174	4	5
1	0	32	0	6	3	1	1	2	1	1	0	2	11.06613013	4	5
1	0	32	0	6	3	1	1	2	1	1	0	1	10.21523896	4	5
0	1	32	1	6			1	2	1	1	65535			4	5
0	1	32	1	6			0	2	1	1	65535			4	5
0	1	32	1	6			1	2	1	1	65535			4	5
0	1	32	1	6			1	2	1	1	65535			4	5
0	1	32	1	6			1	2	1	1	65535			4	5
0	0	32	0	6			1	2	1	1	65535			4	5
0	0	32	0	6			1	2	1	1	65535			4	5
0	0	32	0	6			1	2	1	1	65535			4	5
0	0	32	0	6			1	2	1	1	65535			4	5
0	0	32	0	6			1	2	1	1	65535			4	5
0	0	32	0	6			1	2	1	1	65535			4	5
0	0	32	0	6			1	2	1	1	65535			4	5
0	0	32	0	6			1	2	1	1	65535			4	5
0	0	32	0	6			0	2	1	1	65535			4	5
0	0	32	0	6			0	2	1	1	65535			4	5
0	0	32	0	6			0	2	1	1	65535			4	5
0	0	32	0	6			0	2	1	1	65535			4	5
0	0	32	0	6			0	2	1	1	65535			4	5
0	0	32	0	6			0	2	1	1	65535			4	5
0	0	32	0	6			0	2	1	1	65535			4	5
0	0	32	0	6			0	2	1	1	65535			4	5
0	0	32	0	6			0	2	1	1	65535			4	5
0	0	32	0	6			0	2	1	1	65535			4	5
0	0	32	0	6			0	2	1	1	65535			4	5
0	0	32	0	6			0	2	1	1	65535			4	5
0	0	32	0	6			0	2	1	1	65535			4	5
0	0	32	0	6			0	2	1	1	65535			4	5
0	0	32	0	6			0	2	1	1	65535			4	5
0	0	32	0	6			0	2	1	1	65535			4	5
0	0	32	0	6			0	2	1	1	65535			4	5
0	0	32	0	6			0	2	1	1	65535			4	5
0	0	32	0	6			0	2	1	1	65535			4	5
0	0	32	0	6			0	2	1	1	65535			4	5
0	0	32	0	6			0	2	1	1	65535			4	5
0	0	32	0	6			0	2	1	1	65535			4	5
0	0	32	0	6			1	2	1	1	65535			4	5
0	0	32	0	6			1	2	1	1	65535			4	5
0	0	32	0	6			1	2	1	1	65535			4	5
0	0	32	0	6			1	2	1	1	65535			4	5
0	0	32	0	6			1	2	1	1	65535			4	5
0	0	32	0	6			1	2	1	1	65535			4	5
0	0	32	0	6			1	2	1	1	65535			4	5
0	0	32	0	6			1	2	1	1	65535			4	5
0	0	32	0	6			1	2	1	1	65535			4	5
0	0	32	0	6			1	2	1	1	65535			4	5
0	0	32	0	6			1	2	1	1	65535			4	5
0	0	32	0	6			1	2	1	1	65535			4	5
0	0	32	0	6			1	2	1	1	65535			4	5
0	0	32	0	6			1	2	1	1	65535			4	5
0	0	32	0	6			1	2	1	1	65535			4	5
0	0	32	0	6			1	2	1	1	65535			4	5
0	0	32	0	6			1	2	1	1	65535			4	5
0	0	32	0	6			1	2	1	1	65535			4	5
0	0	32	0	6			1	2	1	1	65535			4	5
0	0	32	0	6			1	2	1	1	65535			4	5
0	0	32	0	6			1	2	1	1	65535			4	5
0	0	32	0	6			1	2	1	1	65535			4	5
0	0	32	0	6			1	2	1	1	65535			4	5
0	0	32	0	6			1	2	1	1	65535			4	5
0	0	32	0	6			1	2	1	1	65535			4	5
1	0	34	0	4	2	1	0	3	2	0	10	3	-10.64177535	3	7
1	1	34	3	4	2	0	0	3	2	0	-20	2	8.156235837	3	7
1	0	34	0	4	2	0	0	3	2	0	0	2	-8.02815595	3	7
1	0	34	0	4	2	0	0	3	2	0	0	3	-7.318942495	3	7
1	1	34	1	4	2	1	0	3	2	0	-10	3	9.358224646	3	7
1	0	34	0	4	2	0	0	3	2	0	20	2	-30.27644328	3	7
1	0	34	0	4	2	1	1	3	2	0	-10	1	12.40553511	3	7
1	0	34	0	4	2	1	1	3	2	0	10	2	-9.538891491	3	7
1	1	34	2	4	2	0	0	3	2	0	-20	1	16.93959172	3	7
1	0	34	0	4	2	1	0	3	2	0	-10	2	8.123050438	3	7
1	1	34	2	4	2	0	1	3	2	0	20	3	-29.67122164	3	7
1	0	34	0	4	2	0	1	3	2	0	-20	3	12.68105751	3	7
1	1	34	2	4	2	0	1	3	2	0	20	1	-27.7580913	3	7
1	1	34	2	4	2	0	1	3	2	0	0	1	-5.416678742	3	7
1	1	34	3	4	2	1	1	3	2	0	10	1	-1.020306391	3	7
0	1	34	1	4			0	3	2	0	65535			3	7
0	1	34	1	4			0	3	2	0	65535			3	7
0	1	34	1	4			0	3	2	0	65535			3	7
0	1	34	1	4			1	3	2	0	65535			3	7
0	1	34	1	4			1	3	2	0	65535			3	7
0	1	34	1	4			1	3	2	0	65535			3	7
0	1	34	1	4			1	3	2	0	65535			3	7
0	0	34	0	4			0	3	2	0	65535			3	7
0	0	34	0	4			0	3	2	0	65535			3	7
0	0	34	0	4			0	3	2	0	65535			3	7
0	0	34	0	4			0	3	2	0	65535			3	7
0	0	34	0	4			0	3	2	0	65535			3	7
0	0	34	0	4			0	3	2	0	65535			3	7
0	0	34	0	4			0	3	2	0	65535			3	7
0	0	34	0	4			0	3	2	0	65535			3	7
0	0	34	0	4			0	3	2	0	65535			3	7
0	0	34	0	4			0	3	2	0	65535			3	7
0	0	34	0	4			0	3	2	0	65535			3	7
0	0	34	0	4			0	3	2	0	65535			3	7
0	0	34	0	4			0	3	2	0	65535			3	7
0	0	34	0	4			0	3	2	0	65535			3	7
0	0	34	0	4			0	3	2	0	65535			3	7
0	0	34	0	4			0	3	2	0	65535			3	7
0	0	34	0	4			0	3	2	0	65535			3	7
0	0	34	0	4			0	3	2	0	65535			3	7
0	0	34	0	4			0	3	2	0	65535			3	7
0	0	34	0	4			0	3	2	0	65535			3	7
0	0	34	0	4			0	3	2	0	65535			3	7
0	0	34	0	4			1	3	2	0	65535			3	7
0	0	34	0	4			1	3	2	0	65535			3	7
0	0	34	0	4			1	3	2	0	65535			3	7
0	0	34	0	4			1	3	2	0	65535			3	7
0	0	34	0	4			1	3	2	0	65535			3	7
0	0	34	0	4			1	3	2	0	65535			3	7
0	0	34	0	4			1	3	2	0	65535			3	7
0	0	34	0	4			0	3	2	0	65535			3	7
0	0	34	0	4			0	3	2	0	65535			3	7
0	0	34	0	4			0	3	2	0	65535			3	7
0	0	34	0	4			0	3	2	0	65535			3	7
0	0	34	0	4			0	3	2	0	65535			3	7
0	0	34	0	4			0	3	2	0	65535			3	7
0	0	34	0	4			0	3	2	0	65535			3	7
0	0	34	0	4			0	3	2	0	65535			3	7
0	0	34	0	4			0	3	2	0	65535			3	7
0	0	34	0	4			1	3	2	0	65535			3	7
0	0	34	0	4			1	3	2	0	65535			3	7
0	0	34	0	4			1	3	2	0	65535			3	7
0	0	34	0	4			1	3	2	0	65535			3	7
0	0	34	0	4			1	3	2	0	65535			3	7
0	0	34	0	4			1	3	2	0	65535			3	7
0	0	34	0	4			1	3	2	0	65535			3	7
0	0	34	0	4			1	3	2	0	65535			3	7
0	0	34	0	4			1	3	2	0	65535			3	7
0	0	34	0	4			1	3	2	0	65535			3	7
0	0	34	0	4			1	3	2	0	65535			3	7
0	0	34	0	4			1	3	2	0	65535			3	7
0	0	34	0	4			1	3	2	0	65535			3	7
0	0	34	0	4			1	3	2	0	65535			3	7
0	0	34	0	4			1	3	2	0	65535			3	7
0	0	34	0	4			1	3	2	0	65535			3	7
0	0	34	0	4			1	3	2	0	65535			3	7
0	0	34	0	4			1	3	2	0	65535			3	7
0	0	34	0	4			1	3	2	0	65535			3	7
1	1	35	2	1	3	0	0	1	0	0	20	1	-15.47195393	4	9
1	0	35	0	1	3	0	0	1	0	0	-20	2	30.54761322	4	9
1	0	35	0	1	3	0	0	1	0	0	-20	1	24.99771409	4	9
1	1	35	0	1	3	1	0	1	0	0	10	1	1.894317275	4	9
1	1	35	0	1	3	1	1	1	0	0	-10	3	18.67142217	4	9
1	0	35	0	1	3	0	1	1	0	0	-20	3	29.7432718	4	9
1	0	35	0	1	3	0	1	1	0	0	0	3	16.2086022	4	9
1	1	35	1	1	3	1	1	1	0	0	10	2	0.289546195	4	9
1	0	35	0	1	3	0	1	1	0	0	20	2	-17.35564299	4	9
1	0	35	0	1	3	1	1	1	0	0	-10	2	20.2895462	4	9
1	1	35	2	1	3	0	1	1	0	0	20	3	-3.791397798	4	9
1	1	35	2	1	3	1	1	1	0	0	10	3	-1.328577826	4	9
1	1	35	1	1	3	0	0	1	0	0	0	2	6.264652455	4	9
1	1	35	1	1	3	0	1	1	0	0	0	1	1.836932012	4	9
1	1	35	1	1	3	1	1	1	0	0	-10	1	23.68875155	4	9
0	1	35	1	1			0	1	0	0	65535			4	9
0	1	35	1	1			0	1	0	0	65535			4	9
0	1	35	1	1			1	1	0	0	65535			4	9
0	1	35	1	1			1	1	0	0	65535			4	9
0	1	35	1	1			1	1	0	0	65535			4	9
0	1	35	1	1			1	1	0	0	65535			4	9
0	1	35	1	1			1	1	0	0	65535			4	9
0	1	35	1	1			1	1	0	0	65535			4	9
0	1	35	1	1			1	1	0	0	65535			4	9
0	1	35	1	1			1	1	0	0	65535			4	9
0	1	35	1	1			0	1	0	0	65535			4	9
0	1	35	1	1			1	1	0	0	65535			4	9
0	1	35	1	1			1	1	0	0	65535			4	9
0	0	35	0	1			0	1	0	0	65535			4	9
0	0	35	0	1			0	1	0	0	65535			4	9
0	0	35	0	1			0	1	0	0	65535			4	9
0	0	35	0	1			0	1	0	0	65535			4	9
0	0	35	0	1			0	1	0	0	65535			4	9
0	0	35	0	1			0	1	0	0	65535			4	9
0	0	35	0	1			0	1	0	0	65535			4	9
0	0	35	0	1			0	1	0	0	65535			4	9
0	0	35	0	1			0	1	0	0	65535			4	9
0	0	35	0	1			0	1	0	0	65535			4	9
0	0	35	0	1			1	1	0	0	65535			4	9
0	0	35	0	1			1	1	0	0	65535			4	9
0	0	35	0	1			1	1	0	0	65535			4	9
0	0	35	0	1			1	1	0	0	65535			4	9
0	0	35	0	1			1	1	0	0	65535			4	9
0	0	35	0	1			1	1	0	0	65535			4	9
0	0	35	0	1			1	1	0	0	65535			4	9
0	0	35	0	1			1	1	0	0	65535			4	9
0	0	35	0	1			1	1	0	0	65535			4	9
0	0	35	0	1			1	1	0	0	65535			4	9
0	0	35	0	1			1	1	0	0	65535			4	9
0	0	35	0	1			1	1	0	0	65535			4	9
0	0	35	0	1			1	1	0	0	65535			4	9
0	0	35	0	1			1	1	0	0	65535			4	9
0	0	35	0	1			1	1	0	0	65535			4	9
0	0	35	0	1			1	1	0	0	65535			4	9
0	0	35	0	1			1	1	0	0	65535			4	9
0	0	35	0	1			1	1	0	0	65535			4	9
0	0	35	0	1			0	1	0	0	65535			4	9
0	0	35	0	1			0	1	0	0	65535			4	9
0	0	35	0	1			0	1	0	0	65535			4	9
0	0	35	0	1			0	1	0	0	65535			4	9
0	0	35	0	1			1	1	0	0	65535			4	9
0	0	35	0	1			1	1	0	0	65535			4	9
0	0	35	0	1			1	1	0	0	65535			4	9
0	0	35	0	1			1	1	0	0	65535			4	9
0	0	35	0	1			1	1	0	0	65535			4	9
1	0	38	0	5	2	0	1	3	1	0	-20	3	14.43934729	5	9
1	1	38	4	5	2	0	1	3	1	0	20	1	-21.23108093	5	9
1	0	38	0	5	2	1	0	3	1	0	-10	1	19.12100682	5	9
1	0	38	0	5	2	1	0	3	1	0	-10	3	11.35199918	5	9
1	1	38	3	5	2	0	0	3	1	0	0	2	-0.286213709	5	9
1	1	38	2	5	2	1	1	3	1	0	10	1	-0.58313492	5	9
1	0	38	0	5	2	0	1	3	1	0	-20	1	12.74045605	5	9
1	0	38	0	5	2	1	1	3	1	0	-10	2	11.97980544	5	9
1	1	38	3	5	2	0	1	3	1	0	0	3	-6.419724698	5	9
1	0	38	0	5	2	0	1	3	1	0	-20	2	19.71378629	5	9
1	1	38	2	5	2	0	1	3	1	0	0	1	-4.167877109	5	9
1	1	38	3	5	2	1	1	3	1	0	10	2	-7.78060171	5	9
1	1	38	3	5	2	1	1	3	1	0	10	3	-10.05158114	5	9
1	1	38	4	5	2	0	1	3	1	0	20	2	-20.28621371	5	9
1	1	38	4	5	2	0	1	3	1	0	20	3	-27.91293186	5	9
0	1	38	1	5			1	3	1	0	65535			5	9
0	1	38	1	5			0	3	1	0	65535			5	9
0	1	38	1	5			1	3	1	0	65535			5	9
0	1	38	1	5			1	3	1	0	65535			5	9
0	1	38	1	5			1	3	1	0	65535			5	9
0	1	38	1	5			1	3	1	0	65535			5	9
0	1	38	1	5			1	3	1	0	65535			5	9
0	1	38	1	5			1	3	1	0	65535			5	9
0	1	38	1	5			1	3	1	0	65535			5	9
0	0	38	0	5			1	3	1	0	65535			5	9
0	0	38	0	5			1	3	1	0	65535			5	9
0	0	38	0	5			1	3	1	0	65535			5	9
0	0	38	0	5			1	3	1	0	65535			5	9
0	0	38	0	5			1	3	1	0	65535			5	9
0	0	38	0	5			1	3	1	0	65535			5	9
0	0	38	0	5			1	3	1	0	65535			5	9
0	0	38	0	5			1	3	1	0	65535			5	9
0	0	38	0	5			1	3	1	0	65535			5	9
0	0	38	0	5			1	3	1	0	65535			5	9
0	0	38	0	5			0	3	1	0	65535			5	9
0	0	38	0	5			0	3	1	0	65535			5	9
0	0	38	0	5			0	3	1	0	65535			5	9
0	0	38	0	5			0	3	1	0	65535			5	9
0	0	38	0	5			0	3	1	0	65535			5	9
0	0	38	0	5			0	3	1	0	65535			5	9
0	0	38	0	5			0	3	1	0	65535			5	9
0	0	38	0	5			0	3	1	0	65535			5	9
0	0	38	0	5			0	3	1	0	65535			5	9
0	0	38	0	5			0	3	1	0	65535			5	9
0	0	38	0	5			1	3	1	0	65535			5	9
0	0	38	0	5			1	3	1	0	65535			5	9
0	0	38	0	5			1	3	1	0	65535			5	9
0	0	38	0	5			1	3	1	0	65535			5	9
0	0	38	0	5			1	3	1	0	65535			5	9
0	0	38	0	5			1	3	1	0	65535			5	9
0	0	38	0	5			1	3	1	0	65535			5	9
0	0	38	0	5			1	3	1	0	65535			5	9
0	0	38	0	5			1	3	1	0	65535			5	9
0	0	38	0	5			1	3	1	0	65535			5	9
0	0	38	0	5			1	3	1	0	65535			5	9
0	0	38	0	5			1	3	1	0	65535			5	9
0	0	38	0	5			1	3	1	0	65535			5	9
0	0	38	0	5			1	3	1	0	65535			5	9
0	0	38	0	5			1	3	1	0	65535			5	9
0	0	38	0	5			1	3	1	0	65535			5	9
0	0	38	0	5			1	3	1	0	65535			5	9
0	0	38	0	5			1	3	1	0	65535			5	9
0	0	38	0	5			1	3	1	0	65535			5	9
0	0	38	0	5			1	3	1	0	65535			5	9
0	0	38	0	5			1	3	1	0	65535			5	9
0	0	38	0	5			1	3	1	0	65535			5	9
0	0	38	0	5			1	3	1	0	65535			5	9
0	0	38	0	5			1	3	1	0	65535			5	9
0	0	38	0	5			1	3	1	0	65535			5	9
0	0	38	0	5			1	3	1	0	65535			5	9
0	0	38	0	5			1	3	1	0	65535			5	9
0	0	38	0	5			1	3	1	0	65535			5	9
0	0	38	0	5			1	3	1	0	65535			5	9
0	0	38	0	5			1	3	1	0	65535			5	9
0	0	38	0	5			1	3	1	0	65535			5	9
0	0	38	0	5			1	3	1	0	65535			5	9
1	1	40	3	2	2	0	1	1	0	1	20	3	-25.5564376	2	7
1	0	40	0	2	2	0	1	1	0	1	0	2	-8.02815595	2	7
1	0	40	0	2	2	0	1	1	0	1	-20	3	12.68105751	2	7
1	1	40	3	2	2	0	1	1	0	1	20	2	-22.04450349	2	7
1	0	40	0	2	2	1	1	1	0	1	-10	1	12.14138989	2	7
1	0	40	0	2	2	1	1	1	0	1	-10	2	8.123050438	2	7
1	1	40	1	2	2	0	1	1	0	1	20	1	-27.91423787	2	7
1	0	40	0	2	2	1	0	1	0	1	10	1	-7.594464891	2	7
1	1	40	0	2	2	0	0	1	0	1	0	1	-3.060408277	2	7
1	1	40	1	2	2	0	0	1	0	1	0	3	-5.556437605	2	7
1	1	40	2	2	2	1	0	1	0	1	10	2	-11.87694956	2	7
1	0	40	0	2	2	0	0	1	0	1	-20	2	9.723556718	2	7
1	0	40	0	2	2	0	0	1	0	1	-20	1	7.512593587	2	7
1	1	40	3	2	2	1	0	1	0	1	10	3	-10.4062906	2	7
1	0	40	0	2	2	1	0	1	0	1	-10	3	9.5937094	2	7
0	1	40	1	2			1	1	0	1	65535			2	7
0	1	40	1	2			1	1	0	1	65535			2	7
0	1	40	1	2			1	1	0	1	65535			2	7
0	1	40	1	2			0	1	0	1	65535			2	7
0	1	40	1	2			0	1	0	1	65535			2	7
0	1	40	1	2			0	1	0	1	65535			2	7
0	1	40	1	2			0	1	0	1	65535			2	7
0	0	40	0	2			1	1	0	1	65535			2	7
0	0	40	0	2			1	1	0	1	65535			2	7
0	0	40	0	2			1	1	0	1	65535			2	7
0	0	40	0	2			1	1	0	1	65535			2	7
0	0	40	0	2			1	1	0	1	65535			2	7
0	0	40	0	2			1	1	0	1	65535			2	7
0	0	40	0	2			1	1	0	1	65535			2	7
0	0	40	0	2			1	1	0	1	65535			2	7
0	0	40	0	2			1	1	0	1	65535			2	7
0	0	40	0	2			1	1	0	1	65535			2	7
0	0	40	0	2			1	1	0	1	65535			2	7
0	0	40	0	2			1	1	0	1	65535			2	7
0	0	40	0	2			1	1	0	1	65535			2	7
0	0	40	0	2			1	1	0	1	65535			2	7
0	0	40	0	2			1	1	0	1	65535			2	7
0	0	40	0	2			1	1	0	1	65535			2	7
0	0	40	0	2			1	1	0	1	65535			2	7
0	0	40	0	2			0	1	0	1	65535			2	7
0	0	40	0	2			0	1	0	1	65535			2	7
0	0	40	0	2			0	1	0	1	65535			2	7
0	0	40	0	2			0	1	0	1	65535			2	7
0	0	40	0	2			0	1	0	1	65535			2	7
0	0	40	0	2			0	1	0	1	65535			2	7
0	0	40	0	2			0	1	0	1	65535			2	7
0	0	40	0	2			0	1	0	1	65535			2	7
0	0	40	0	2			0	1	0	1	65535			2	7
0	0	40	0	2			0	1	0	1	65535			2	7
0	0	40	0	2			0	1	0	1	65535			2	7
0	0	40	0	2			0	1	0	1	65535			2	7
0	0	40	0	2			0	1	0	1	65535			2	7
0	0	40	0	2			0	1	0	1	65535			2	7
0	0	40	0	2			0	1	0	1	65535			2	7
0	0	40	0	2			0	1	0	1	65535			2	7
0	0	40	0	2			0	1	0	1	65535			2	7
0	0	40	0	2			0	1	0	1	65535			2	7
0	0	40	0	2			0	1	0	1	65535			2	7
0	0	40	0	2			0	1	0	1	65535			2	7
0	0	40	0	2			0	1	0	1	65535			2	7
0	0	40	0	2			0	1	0	1	65535			2	7
0	0	40	0	2			0	1	0	1	65535			2	7
0	0	40	0	2			0	1	0	1	65535			2	7
0	0	40	0	2			0	1	0	1	65535			2	7
0	0	40	0	2			0	1	0	1	65535			2	7
0	0	40	0	2			0	1	0	1	65535			2	7
0	0	40	0	2			0	1	0	1	65535			2	7
0	0	40	0	2			0	1	0	1	65535			2	7
0	0	40	0	2			0	1	0	1	65535			2	7
0	0	40	0	2			0	1	0	1	65535			2	7
0	0	40	0	2			0	1	0	1	65535			2	7
1	1	43	3	3	2	0	0	2	1	1	20	3	-26.8898361	2	6
1	0	43	0	3	2	1	0	2	1	1	-10	3	9.478307456	2	6
1	0	43	0	3	2	0	0	2	1	1	-20	2	12.11944192	2	6
1	0	43	0	3	2	1	0	2	1	1	10	1	-1.087842034	2	6
1	0	43	0	3	2	0	0	2	1	1	0	2	-7.180517388	2	6
1	0	43	0	3	2	1	1	2	1	1	-10	2	12.41541196	2	6
1	0	43	0	3	2	0	1	2	1	1	-20	3	13.96923588	2	6
1	1	43	2	3	2	0	1	2	1	1	20	1	-20.51561198	2	6
1	0	43	0	3	2	0	1	2	1	1	0	1	-5.409144001	2	6
1	0	43	0	3	2	0	0	2	1	1	-20	1	13.29574254	2	6
1	0	43	0	3	2	1	0	2	1	1	-10	1	17.50738426	2	6
1	1	43	3	3	2	0	0	2	1	1	20	2	-28.98826491	2	6
1	1	43	1	3	2	1	0	2	1	1	10	2	-8.49030597	2	6
1	1	43	2	3	2	0	0	2	1	1	0	3	-6.889836104	2	6
1	1	43	2	3	2	1	0	2	1	1	10	3	-10.52169254	2	6
0	1	43	1	3			0	2	1	1	65535			2	6
0	1	43	1	3			1	2	1	1	65535			2	6
0	1	43	1	3			0	2	1	1	65535			2	6
0	1	43	1	3			0	2	1	1	65535			2	6
0	1	43	1	3			0	2	1	1	65535			2	6
0	1	43	1	3			0	2	1	1	65535			2	6
0	0	43	0	3			0	2	1	1	65535			2	6
0	0	43	0	3			0	2	1	1	65535			2	6
0	0	43	0	3			0	2	1	1	65535			2	6
0	0	43	0	3			0	2	1	1	65535			2	6
0	0	43	0	3			0	2	1	1	65535			2	6
0	0	43	0	3			0	2	1	1	65535			2	6
0	0	43	0	3			0	2	1	1	65535			2	6
0	0	43	0	3			0	2	1	1	65535			2	6
0	0	43	0	3			0	2	1	1	65535			2	6
0	0	43	0	3			0	2	1	1	65535			2	6
0	0	43	0	3			0	2	1	1	65535			2	6
0	0	43	0	3			0	2	1	1	65535			2	6
0	0	43	0	3			0	2	1	1	65535			2	6
0	0	43	0	3			0	2	1	1	65535			2	6
0	0	43	0	3			0	2	1	1	65535			2	6
0	0	43	0	3			0	2	1	1	65535			2	6
0	0	43	0	3			0	2	1	1	65535			2	6
0	0	43	0	3			0	2	1	1	65535			2	6
0	0	43	0	3			0	2	1	1	65535			2	6
0	0	43	0	3			0	2	1	1	65535			2	6
0	0	43	0	3			1	2	1	1	65535			2	6
0	0	43	0	3			1	2	1	1	65535			2	6
0	0	43	0	3			1	2	1	1	65535			2	6
0	0	43	0	3			1	2	1	1	65535			2	6
0	0	43	0	3			1	2	1	1	65535			2	6
0	0	43	0	3			1	2	1	1	65535			2	6
0	0	43	0	3			1	2	1	1	65535			2	6
0	0	43	0	3			1	2	1	1	65535			2	6
0	0	43	0	3			1	2	1	1	65535			2	6
0	0	43	0	3			1	2	1	1	65535			2	6
0	0	43	0	3			1	2	1	1	65535			2	6
0	0	43	0	3			1	2	1	1	65535			2	6
0	0	43	0	3			1	2	1	1	65535			2	6
0	0	43	0	3			1	2	1	1	65535			2	6
0	0	43	0	3			1	2	1	1	65535			2	6
0	0	43	0	3			1	2	1	1	65535			2	6
0	0	43	0	3			1	2	1	1	65535			2	6
0	0	43	0	3			1	2	1	1	65535			2	6
0	0	43	0	3			0	2	1	1	65535			2	6
0	0	43	0	3			0	2	1	1	65535			2	6
0	0	43	0	3			0	2	1	1	65535			2	6
0	0	43	0	3			0	2	1	1	65535			2	6
0	0	43	0	3			0	2	1	1	65535			2	6
0	0	43	0	3			0	2	1	1	65535			2	6
0	0	43	0	3			0	2	1	1	65535			2	6
0	0	43	0	3			0	2	1	1	65535			2	6
0	0	43	0	3			0	2	1	1	65535			2	6
0	0	43	0	3			0	2	1	1	65535			2	6
0	0	43	0	3			0	2	1	1	65535			2	6
0	0	43	0	3			0	2	1	1	65535			2	6
0	0	43	0	3			0	2	1	1	65535			2	6
0	0	43	0	3			0	2	1	1	65535			2	6
0	0	43	0	3			0	2	1	1	65535			2	6
0	0	43	0	3			0	2	1	1	65535			2	6
1	1	44	2	1	3	1	0	3	1	2	10	2	2.047835976	3	10
1	0	44	0	1	3	0	0	3	1	2	0	3	8.199001014	3	10
1	1	44	3	1	3	0	0	3	1	2	20	3	-17.33789251	3	10
1	1	44	4	1	3	0	1	3	1	2	20	1	-6.755228431	3	10
1	1	44	1	1	3	0	1	3	1	2	0	2	7.1129632	3	10
1	1	44	1	1	3	1	1	3	1	2	-10	1	25.43851941	3	10
1	0	44	0	1	3	1	1	3	1	2	-10	3	20.42971195	3	10
1	0	44	0	1	3	0	0	3	1	2	-20	2	19.18250398	3	10
1	0	44	0	1	3	1	0	3	1	2	-10	2	22.2239536	3	10
1	1	44	3	1	3	0	0	3	1	2	20	2	-17.26204897	3	10
1	0	44	0	1	3	0	0	3	1	2	-20	3	28.3519352	3	10
1	1	44	1	1	3	0	0	3	1	2	0	1	6.307733234	3	10
1	1	44	3	1	3	1	0	3	1	2	10	3	0.429711954	3	10
1	1	44	1	1	3	0	1	3	1	2	-20	1	20.01624034	3	10
1	1	44	2	1	3	1	1	3	1	2	10	1	-1.727817064	3	10
0	1	44	1	1			0	3	1	2	65535			3	10
0	1	44	1	1			0	3	1	2	65535			3	10
0	1	44	1	1			1	3	1	2	65535			3	10
0	1	44	1	1			1	3	1	2	65535			3	10
0	1	44	1	1			1	3	1	2	65535			3	10
0	1	44	1	1			0	3	1	2	65535			3	10
0	1	44	1	1			0	3	1	2	65535			3	10
0	1	44	1	1			0	3	1	2	65535			3	10
0	1	44	1	1			1	3	1	2	65535			3	10
0	1	44	1	1			1	3	1	2	65535			3	10
0	0	44	0	1			0	3	1	2	65535			3	10
0	0	44	0	1			0	3	1	2	65535			3	10
0	0	44	0	1			0	3	1	2	65535			3	10
0	0	44	0	1			0	3	1	2	65535			3	10
0	0	44	0	1			0	3	1	2	65535			3	10
0	0	44	0	1			0	3	1	2	65535			3	10
0	0	44	0	1			0	3	1	2	65535			3	10
0	0	44	0	1			0	3	1	2	65535			3	10
0	0	44	0	1			0	3	1	2	65535			3	10
0	0	44	0	1			1	3	1	2	65535			3	10
0	0	44	0	1			1	3	1	2	65535			3	10
0	0	44	0	1			1	3	1	2	65535			3	10
0	0	44	0	1			1	3	1	2	65535			3	10
0	0	44	0	1			1	3	1	2	65535			3	10
0	0	44	0	1			1	3	1	2	65535			3	10
0	0	44	0	1			1	3	1	2	65535			3	10
0	0	44	0	1			1	3	1	2	65535			3	10
0	0	44	0	1			1	3	1	2	65535			3	10
0	0	44	0	1			1	3	1	2	65535			3	10
0	0	44	0	1			1	3	1	2	65535			3	10
0	0	44	0	1			1	3	1	2	65535			3	10
0	0	44	0	1			1	3	1	2	65535			3	10
0	0	44	0	1			1	3	1	2	65535			3	10
0	0	44	0	1			1	3	1	2	65535			3	10
0	0	44	0	1			0	3	1	2	65535			3	10
0	0	44	0	1			0	3	1	2	65535			3	10
0	0	44	0	1			0	3	1	2	65535			3	10
0	0	44	0	1			0	3	1	2	65535			3	10
0	0	44	0	1			0	3	1	2	65535			3	10
0	0	44	0	1			0	3	1	2	65535			3	10
0	0	44	0	1			0	3	1	2	65535			3	10
0	0	44	0	1			0	3	1	2	65535			3	10
0	0	44	0	1			0	3	1	2	65535			3	10
0	0	44	0	1			0	3	1	2	65535			3	10
0	0	44	0	1			0	3	1	2	65535			3	10
0	0	44	0	1			0	3	1	2	65535			3	10
0	0	44	0	1			0	3	1	2	65535			3	10
0	0	44	0	1			0	3	1	2	65535			3	10
0	0	44	0	1			0	3	1	2	65535			3	10
0	0	44	0	1			0	3	1	2	65535			3	10
0	0	44	0	1			0	3	1	2	65535			3	10
0	0	44	0	1			0	3	1	2	65535			3	10
0	0	44	0	1			1	3	1	2	65535			3	10
0	0	44	0	1			1	3	1	2	65535			3	10
0	0	44	0	1			1	3	1	2	65535			3	10
0	0	44	0	1			1	3	1	2	65535			3	10
0	0	44	0	1			1	3	1	2	65535			3	10
0	0	44	0	1			1	3	1	2	65535			3	10
0	0	44	0	1			1	3	1	2	65535			3	10
0	0	44	0	1			1	3	1	2	65535			3	10
0	0	44	0	1			1	3	1	2	65535			3	10
0	0	44	0	1			1	3	1	2	65535			3	10
1	1	45	2	2	3	1	1	3	1	1	10	2	2.824419916	5	9
1	1	45	1	2	3	0	1	3	1	1	0	1	8.006039561	5	9
1	1	45	3	2	3	0	1	3	1	1	20	3	-2.033108017	5	9
1	1	45	4	2	3	0	1	3	1	1	20	2	-8.528856107	5	9
1	0	45	0	2	3	1	1	3	1	1	-10	1	22.71656841	5	9
1	0	45	0	2	3	1	1	3	1	1	-10	2	22.04783598	5	9
1	1	45	2	2	3	0	1	3	1	1	0	3	6.942733077	5	9
1	1	45	3	2	3	1	0	3	1	1	10	3	0.429711954	5	9
1	0	45	0	2	3	1	1	3	1	1	-10	3	20.42971195	5	9
1	1	45	3	2	3	0	1	3	1	1	20	1	-17.798295	5	9
1	1	45	4	2	3	0	1	3	1	1	-20	1	22.201705	5	9
1	0	45	0	2	3	0	1	3	1	1	-20	2	25.40946116	5	9
1	0	45	0	2	3	0	1	3	1	1	-20	3	28.19900101	5	9
1	0	45	0	2	3	0	1	3	1	1	0	2	12.21973547	5	9
1	1	45	1	2	3	1	1	3	1	1	10	1	2.297766527	5	9
0	1	45	1	2			1	3	1	1	65535			5	9
0	1	45	1	2			1	3	1	1	65535			5	9
0	1	45	1	2			1	3	1	1	65535			5	9
0	1	45	1	2			1	3	1	1	65535			5	9
0	1	45	1	2			1	3	1	1	65535			5	9
0	1	45	1	2			0	3	1	1	65535			5	9
0	1	45	1	2			1	3	1	1	65535			5	9
0	1	45	1	2			1	3	1	1	65535			5	9
0	1	45	1	2			1	3	1	1	65535			5	9
0	0	45	0	2			1	3	1	1	65535			5	9
0	0	45	0	2			1	3	1	1	65535			5	9
0	0	45	0	2			1	3	1	1	65535			5	9
0	0	45	0	2			1	3	1	1	65535			5	9
0	0	45	0	2			1	3	1	1	65535			5	9
0	0	45	0	2			1	3	1	1	65535			5	9
0	0	45	0	2			1	3	1	1	65535			5	9
0	0	45	0	2			1	3	1	1	65535			5	9
0	0	45	0	2			1	3	1	1	65535			5	9
0	0	45	0	2			1	3	1	1	65535			5	9
0	0	45	0	2			1	3	1	1	65535			5	9
0	0	45	0	2			1	3	1	1	65535			5	9
0	0	45	0	2			1	3	1	1	65535			5	9
0	0	45	0	2			1	3	1	1	65535			5	9
0	0	45	0	2			1	3	1	1	65535			5	9
0	0	45	0	2			1	3	1	1	65535			5	9
0	0	45	0	2			1	3	1	1	65535			5	9
0	0	45	0	2			1	3	1	1	65535			5	9
0	0	45	0	2			1	3	1	1	65535			5	9
0	0	45	0	2			1	3	1	1	65535			5	9
0	0	45	0	2			1	3	1	1	65535			5	9
0	0	45	0	2			1	3	1	1	65535			5	9
0	0	45	0	2			1	3	1	1	65535			5	9
0	0	45	0	2			1	3	1	1	65535			5	9
0	0	45	0	2			1	3	1	1	65535			5	9
0	0	45	0	2			0	3	1	1	65535			5	9
0	0	45	0	2			0	3	1	1	65535			5	9
0	0	45	0	2			0	3	1	1	65535			5	9
0	0	45	0	2			0	3	1	1	65535			5	9
0	0	45	0	2			0	3	1	1	65535			5	9
0	0	45	0	2			0	3	1	1	65535			5	9
0	0	45	0	2			0	3	1	1	65535			5	9
0	0	45	0	2			0	3	1	1	65535			5	9
0	0	45	0	2			0	3	1	1	65535			5	9
0	0	45	0	2			1	3	1	1	65535			5	9
0	0	45	0	2			1	3	1	1	65535			5	9
0	0	45	0	2			1	3	1	1	65535			5	9
0	0	45	0	2			1	3	1	1	65535			5	9
0	0	45	0	2			1	3	1	1	65535			5	9
0	0	45	0	2			1	3	1	1	65535			5	9
0	0	45	0	2			1	3	1	1	65535			5	9
0	0	45	0	2			1	3	1	1	65535			5	9
0	0	45	0	2			1	3	1	1	65535			5	9
0	0	45	0	2			1	3	1	1	65535			5	9
0	0	45	0	2			1	3	1	1	65535			5	9
0	0	45	0	2			1	3	1	1	65535			5	9
0	0	45	0	2			1	3	1	1	65535			5	9
0	0	45	0	2			1	3	1	1	65535			5	9
0	0	45	0	2			1	3	1	1	65535			5	9
0	0	45	0	2			1	3	1	1	65535			5	9
0	0	45	0	2			1	3	1	1	65535			5	9
0	0	45	0	2			1	3	1	1	65535			5	9
0	0	45	0	2			1	3	1	1	65535			5	9
0	0	45	0	2			1	3	1	1	65535			5	9
[truncated: 40,657 more rows]
